# Supplementary material for: Epidemiology, mortality, and health service use of local-level multimorbidity patterns in South Spain
Source: Nat Commun. 2023 Nov 24;14:7689. doi: 10.1038/s41467-023-43569-5 (PMC10673852; doi:10.1038/s41467-023-43569-5)
Supplement: Supplementary file 4 — Source Data [file 41467_2023_43569_MOESM4_ESM.zip]

Archive with 16 entries (15 files):
- code_source_data_files/
- __MACOSX/._code_source_data_files
- code_source_data_files/Script Figures.R
- __MACOSX/code_source_data_files/._Script Figures.R
- code_source_data_files/Simulated Sample.csv
- __MACOSX/code_source_data_files/._Simulated Sample.csv
- code_source_data_files/Script LCA.R
- __MACOSX/code_source_data_files/._Script LCA.R
- code_source_data_files/Script Maps.R
- __MACOSX/code_source_data_files/._Script Maps.R
- code_source_data_files/Data Maps.RData
- __MACOSX/code_source_data_files/._Data Maps.RData
- code_source_data_files/Readme.txt
- __MACOSX/code_source_data_files/._Readme.txt
- code_source_data_files/Source Data File.xlsx
- __MACOSX/code_source_data_files/._Source Data File.xlsx
