# Supplementary material for: Epidemiology, mortality, and health service use of local-level multimorbidity patterns in South Spain
Source: Nat Commun. 2023 Nov 24;14:7689. doi: 10.1038/s41467-023-43569-5 (PMC10673852; doi:10.1038/s41467-023-43569-5)
Supplement: Supplementary file 4 — Source Data [file 41467_2023_43569_MOESM4_ESM.zip › code_source_data_files/Script LCA.R]

#Loading packages

library(plyr)
library(readr)
library(readxl)
library(tidyverse)
library(tictoc)
library(nnet)
library(gridExtra)
library(gtsummary)
library(chron)
options(chron.year.expand = 
          function (y, cut.off = 44, century = c(1900, 2000), ...) {
            chron:::year.expand(y, cut.off = cut.off, century = century, ...)
          }
)
library(lubridate)
#library(poLCA)
library(poLCAParallel)
library(broom)
library(knitr)
library(flextable)
library(kableExtra)
library(useful)
library(tmap)
library(maptools)
library(regclass)
library(sf)

#In this file we will use a simulated sample containing data on sex, age, death, postcode and chronic conditions of
#5000 users, all of which are randomly generated, so the results obtained are likely to be meaningless.

#If you wanted to enter real data, just replace the Simulated Sample file with one of your choice. 

dat_tot <- read_delim("Simulated Sample.csv", 
                            delim = ",", escape_double = FALSE, trim_ws = TRUE)

#Obtaining the stratification of groups

#<16 and woman with multimorbidity
dat_nm <- dat_tot %>% filter(Age<16 & Sex == 1)
dat_lca_nm <- dat_nm[,6:69]
dat_lca_nm <- dat_lca_nm[,colSums(dat_lca_nm)>nrow(dat_lca_nm)*0.01]
dat_lca_nm$num_cond <- rowSums(dat_lca_nm)
dat_lca_nm$ID <- dat_nm$ID
dat_lca_nm <- dat_lca_nm %>% filter(num_cond>1)
ID_nm <- dat_lca_nm$ID
dat_lca_nm <- select(dat_lca_nm,-c("ID","num_cond"))

#<16 and man with multimorbidity
dat_nh <- dat_tot %>% filter(Age<16 & Sex == 0)
dat_lca_nh <- dat_nh[,6:69]
dat_lca_nh <- dat_lca_nh[,colSums(dat_lca_nh)>nrow(dat_lca_nh)*0.01]
dat_lca_nh$num_cond <- rowSums(dat_lca_nh)
dat_lca_nh$ID <- dat_nh$ID
dat_lca_nh <- dat_lca_nh %>% filter(num_cond>1)
ID_nh <- dat_lca_nh$ID
dat_lca_nh <- select(dat_lca_nh,-c("ID","num_cond"))

#16-44 and woman with multimorbidity
dat_jm <- dat_tot %>% filter(Age>15 & Age<45 & Sex =="1")
dat_lca_jm <- dat_jm[,6:69]
dat_lca_jm <- dat_lca_jm[,colSums(dat_lca_jm)>nrow(dat_lca_jm)*0.01]
dat_lca_jm$num_cond <- rowSums(dat_lca_jm)
dat_lca_jm$ID <- dat_jm$ID
dat_lca_jm <- dat_lca_jm %>% filter(num_cond>1)
ID_jm <- dat_lca_jm$ID
dat_lca_jm <- select(dat_lca_jm,-c("ID","num_cond"))

#16-44 and man with multimorbidity
dat_jh <- dat_tot %>% filter(Age>15 & Age<45 & Sex =="0")
dat_lca_jh <- dat_jh[,6:69]
dat_lca_jh <- dat_lca_jh[,colSums(dat_lca_jh)>nrow(dat_lca_jh)*0.01]
dat_lca_jh$num_cond <- rowSums(dat_lca_jh)
dat_lca_jh$ID <- dat_jh$ID
dat_lca_jh <- dat_lca_jh %>% filter(num_cond>1)
ID_jh <- dat_lca_jh$ID
dat_lca_jh <- select(dat_lca_jh,-c("ID","num_cond"))

#45-64 and woman with multimorbidity
dat_mm <- dat_tot %>% filter(Age>44 & Age<65 & Sex =="1")
dat_lca_mm <- dat_mm[,6:69]
dat_lca_mm <- dat_lca_mm[,colSums(dat_lca_mm)>nrow(dat_lca_mm)*0.01]
dat_lca_mm$num_cond <- rowSums(dat_lca_mm)
dat_lca_mm$ID <- dat_mm$ID
dat_lca_mm <- dat_lca_mm %>% filter(num_cond>1)
ID_mm <- dat_lca_mm$ID
dat_lca_mm <- select(dat_lca_mm,-c("ID","num_cond"))

#45-64 and man with multimorbidity
dat_mh <- dat_tot %>% filter(Age>44 & Age<65 & Sex =="0")
dat_lca_mh <- dat_mh[,6:69]
dat_lca_mh <- dat_lca_mh[,colSums(dat_lca_mh)>nrow(dat_lca_mh)*0.01]
dat_lca_mh$num_cond <- rowSums(dat_lca_mh)
dat_lca_mh$ID <- dat_mh$ID
dat_lca_mh <- dat_lca_mh %>% filter(num_cond>1)
ID_mh <- dat_lca_mh$ID
dat_lca_mh <- select(dat_lca_mh,-c("ID","num_cond"))

#65-79 and woman with multimorbidity
dat_om <- dat_tot %>% filter(Age>64 & Age<80 & Sex =="1")
dat_lca_om <- dat_om[,6:69]
dat_lca_om <- dat_lca_om[,colSums(dat_lca_om)>nrow(dat_lca_om)*0.01]
dat_lca_om$num_cond <- rowSums(dat_lca_om)
dat_lca_om$ID <- dat_om$ID
dat_lca_om <- dat_lca_om %>% filter(num_cond>1)
ID_om <- dat_lca_om$ID
dat_lca_om <- select(dat_lca_om,-c("ID","num_cond"))

#65-79 and man with multimorbidity
dat_oh <- dat_tot %>% filter(Age>64 & Age<80 & Sex =="0")
dat_lca_oh <- dat_oh[,6:69]
dat_lca_oh <- dat_lca_oh[,colSums(dat_lca_oh)>nrow(dat_lca_oh)*0.01]
dat_lca_oh$num_cond <- rowSums(dat_lca_oh)
dat_lca_oh$ID <- dat_oh$ID
dat_lca_oh <- dat_lca_oh %>% filter(num_cond>1)
ID_oh <- dat_lca_oh$ID
dat_lca_oh <- select(dat_lca_oh,-c("ID","num_cond"))

#>79 and woman with multimorbidity
dat_vom <- dat_tot %>% filter(Age>79 & Sex =="1")
dat_lca_vom <- dat_vom[,6:69]
dat_lca_vom <- dat_lca_vom[,colSums(dat_lca_vom)>nrow(dat_lca_vom)*0.01]
dat_lca_vom$num_cond <- rowSums(dat_lca_vom)
dat_lca_vom$ID <- dat_vom$ID
dat_lca_vom <- dat_lca_vom %>% filter(num_cond>1)
ID_vom <- dat_lca_vom$ID
dat_lca_vom <- select(dat_lca_vom,-c("ID","num_cond"))

#>79 and man with multimorbidity
dat_voh <- dat_tot %>% filter(Age>79 & Sex =="0")
dat_lca_voh <- dat_voh[,6:69]
dat_lca_voh <- dat_lca_voh[,colSums(dat_lca_voh)>nrow(dat_lca_voh)*0.01]
dat_lca_voh$num_cond <- rowSums(dat_lca_voh)
dat_lca_voh$ID <- dat_voh$ID
dat_lca_voh <- dat_lca_voh %>% filter(num_cond>1)
ID_voh <- dat_lca_voh$ID
dat_lca_voh <- select(dat_lca_voh,-c("ID","num_cond"))

#LCA Models

dat_multi <- list(dat_lca_nm, dat_lca_nh, dat_lca_jm,dat_lca_jh,dat_lca_mm,dat_lca_mh,dat_lca_om,dat_lca_oh,dat_lca_vom,dat_lca_voh)
etiquetas <- list()
lca_2a12 <- list()
for(i in 1:10){
  dat_lca <- dat_multi[[i]][,-ncol(dat_multi[[i]])] +1 #Polca needs 1-2 values
  x <- paste(c("X"), 1:ncol(dat_lca), sep="")
  etiquetas[[i]] <- cbind(x,names(dat_lca))
  colnames(dat_lca)=x
  f <- as.formula(paste("cbind(", paste("X", c(1:ncol(dat_lca)), sep = "", collapse = ","), ")~1", sep ="", collapse=""))
  tic("Latent Class")#To know the computation time
  lca_2a12[[i]] <- lapply(2:12, function(x) {poLCA(f,dat_lca,nclass=x,maxiter=1500,tol=1e-6,nrep=5,verbose=F)}) 
  toc()
}

#Model Selection with graphics

lcm <- lca_2a12
nombres <- c("<16 and women","<16 and men","16-44 and women", "16-44 and men", "45-64 and women",
             "45-64 and men", "65-79 and women", "65-79 and men", ">79 and women", ">79 and men")
entropy<-function (p) sum(-p*log(p)) #entropy
restot <- list()
resgra <- list()
i <- 2
j <- 1
for(j in 1:10){
  results <- data.frame(Model=c("Model 1"),
                        log_likelihood=lcm[[j]][[1]]$llik,
                        df = lcm[[j]][[1]]$resid.df,
                        BIC=lcm[[j]][[1]]$bic,
                        ABIC=  (-2*lcm[[j]][[1]]$llik) + ((log((lcm[[j]][[1]]$N + 2)/24)) * lcm[[j]][[1]]$npar),#ABIC
                        CAIC = (-2*lcm[[j]][[1]]$llik) + lcm[[j]][[1]]$npar * (1 + log(lcm[[j]][[1]]$N)),#CAIC
                        likelihood_ratio=lcm[[j]][[1]]$Gsq)
  results$Model<-as.integer(results$Model)
  results[1,1]<-2
  for(i in 2:11){
    results[i,1] <- i+1#Modelo
    results[i,2] <- lcm[[j]][[i]]$llik
    results[i,3] <- lcm[[j]][[i]]$resid.df
    results[i,4] <- lcm[[j]][[i]]$bic
    results[i,5] <- (-2*lcm[[j]][[i]]$llik) + ((log((lcm[[j]][[i]]$N + 2)/24)) * lcm[[j]][[i]]$npar) 
    results[i,6] <- (-2*lcm[[j]][[i]]$llik) + lcm[[j]][[i]]$npar * (1 + log(lcm[[j]][[i]]$N)) 
    results[i,7] <- lcm[[j]][[i]]$Gsq 
    error_prior<-entropy(lcm[[j]][[i]]$P) # class proportions model 1
    error_post<-mean(apply(lcm[[j]][[i]]$posterior,1, entropy),na.rm = TRUE)
    results[i,8]<-round(((error_prior-error_post) / error_prior),3)
  }
  colnames(results)<-c("modelo","log-likelihood","resid.df","BIC","aBIC","cAIC","likelihood-ratio","Entropy")
  results$modelo <-as.numeric(results$modelo)
  restot[[j]] <- results
  res_gr <- results %>% dplyr::select(-"log-likelihood",-"resid.df") %>%
    gather(cantidad, valor, -modelo) %>%
    ggplot(aes(x= modelo, y = valor, group = 1)) + 
    geom_line() + 
    geom_point() + 
    scale_x_continuous(breaks=c(2:12)) +
    facet_wrap(~cantidad, scales = "free") +
    labs(title = "Model Comparation",subtitle = nombres[j]) + 
    theme_minimal()
  resgra[[j]] <- res_gr
}

#Changing the index in resgra we could see the graphics of the Gof of each LCA model

resgra[[1]]

resgra[[6]]

#diseases <- as.data.frame(read_excel("G:/Mi unidad/Proyecto DEMMOCAD/DEMMOCAD/Datos SAS/Enfermedades Ingl�s.xlsx",col_names = FALSE))
lcm <- lca_2a12
gra <- list()
gratot <- list()
i=1
j=1
for(i in 1:10){
  lcasel <- lcm[[i]]
  etiq <- etiquetas[[i]]
  for(j in 1:11){
    param <- lcasel[[j]]$probs
    data <- lcasel[[j]]$y-1
    colnames(data) <- etiq[,2]
    preva <- colSums(data==1,na.rm = TRUE)/nrow(data)
    preva <- data.frame(1-preva,preva)
    names(preva) <- c("Pr(1)", "Pr(2)")
    for(k in 1:ncol(data)){
      param[[k]] <- rbind(param[[k]],preva[k,])
      rownames(param[[k]])[length(lcasel[[j]]$P)+1] <- "Prevalence"
    }
    lcmodel <- reshape2::melt(param, level=2)
    lcmodel$class <- rep(c(paste(c("C"),1:length(lcasel[[j]]$P),sep=""),"Prevalence"),times=2*ncol(data))
    lcmodel <- filter(lcmodel, variable=="Pr(2)")
    lcwide <- pivot_wider(lcmodel,names_from = class, values_from = value)
    lcwide <- as.data.frame(lcwide)
    grdef <- ggplot(data = lcmodel, aes(x = class, y = L2, fill = value)) +
      geom_tile() +
      scale_fill_gradient2(limits = c(0, 1)) +
      geom_text(aes(x = class, y = L2, label = round(value, 2)), color = "black", size = 4) +
      scale_y_discrete(label = function(x) stringr::str_trunc(x, 30)) + 
      theme_bw(base_size = 15) +
      theme(axis.title = element_blank(),legend.title=element_blank())
    gra[[j]] <- grdef
    print(j)
  }
  gratot[[i]] <- gra
  print(i)
}

#Changing the index in gratot we could see the graphics of the prevalence of chronic diseases

gratot[[1]][[3]]

gratot[[7]][[2]]
