# Supplementary material for: Epidemiology, mortality, and health service use of local-level multimorbidity patterns in South Spain
Source: Nat Commun. 2023 Nov 24;14:7689. doi: 10.1038/s41467-023-43569-5 (PMC10673852; doi:10.1038/s41467-023-43569-5)
Supplement: Supplementary file 4 — Source Data [file 41467_2023_43569_MOESM4_ESM.zip › code_source_data_files/Script Maps.R]

library(readr)
library(readxl)
library(tidyverse)
library(biscale)
library(cowplot)
library(sf)
library(ggpubr)
library(ggplot2)
library(deeptime)
library(poLCAParallel)
library(broom)
library(knitr)
library(flextable)
library(kableExtra)
library(useful)
library(tmap)
library(maptools)
library(regclass)
library(sf)
library(patchwork)
library(Cairo)

#Maps and others stuff

load("Data Maps.RData")

cadizsf <- st_as_sf(tot2)

cadizsf$renta_persona_cat <- 5-cut(cadizsf$renta_persona, breaks=c(quantile(cadizsf$renta_persona, probs = c(0,0.25,0.5,0.75,1))), 
                                   include.lowest = TRUE, labels=FALSE)
patterns <- names(cadizsf)[13:37]
condition <- c("Algeciras","C�diz","Jerez")
mappattern <- list()
mappattern2 <- list() 
cadiznosf <- cadizsf %>% st_drop_geometry()
for(j in c(13:37,39)){
  cadizsf$prev_cut <- cut(cadiznosf[,j], breaks=c(quantile(cadiznosf[,j], probs = c(0,0.25,0.5,0.75,1))), 
                          include.lowest = TRUE, labels=FALSE)
  data <- cadizsf
  data$bi_class <- paste(data$renta_persona_cat,"-",data$prev_cut,sep="")
  # create map
  map <- list()
  palette <- "DkViolet2"
  for(i in 1:3){
    map[[i]] <- ggplot() +
      geom_sf(data = filter(data,area==condition[i]), mapping = aes(fill = bi_class), 
              color = "white", size = 0.1, show.legend = FALSE) +
      bi_scale_fill(pal = palette, dim = 4) +
      theme_void()}
  mappattern[[j-12]] <- map
  mappattern2[[j-12]] <- ggplot() +
    geom_sf(data = data, mapping = aes(fill = bi_class), 
            color = "white", size = 0.1, show.legend = FALSE) +
    bi_scale_fill(pal = palette, dim = 4) +
    theme_void()}

legend <- bi_legend(pal = palette,
                    dim = 4,
                    xlab = "Less Income ",
                    ylab = "Higher Prevalence ",
                    size = 8)

# combine map with legend

design <- "
  AABBCCDD#
  AABBCCDD#
  EEFFGGHH#
  EEFFGGHH#
  IIJJKKLL#
  IIJJKKLLM
"

#Maps of the figure 3

p1 <- mappattern[[3]][[1]] + mappattern[[3]][[2]] + mappattern[[3]][[3]] + mappattern2[[3]] +
  mappattern[[4]][[1]] + mappattern[[4]][[2]] + mappattern[[4]][[3]] + mappattern2[[4]] + 
  mappattern[[1]][[1]] + mappattern[[1]][[2]] + mappattern[[1]][[3]] + mappattern2[[1]] + legend + 
  plot_layout(design = design)

p1

#Maps of the figure 4

p2 <- mappattern[[2]][[1]] + mappattern[[2]][[2]] + mappattern[[2]][[3]] + mappattern2[[2]] +
  mappattern[[12]][[1]] + mappattern[[12]][[2]] + mappattern[[12]][[3]] + mappattern2[[12]] + 
  mappattern[[27]][[1]] + mappattern[[27]][[2]] + mappattern[[27]][[3]] + mappattern2[[27]] + legend + 
  plot_layout(design = design)

p2


mappattern1 <- list()
mappattern3 <- list()
cadiznosf1 <- cadiznosf[,Patrones$...3]
for(j in 1:25){
  cadizsf$prev_cut <- cut(cadiznosf1[,j], breaks=c(quantile(cadiznosf1[,j], probs = c(0,0.25,0.5,0.75,1))), 
                          include.lowest = TRUE, labels=FALSE)
  data <- cadizsf
  data$bi_class <- paste(data$renta_persona_cat,"-",data$prev_cut,sep="")
  # create map
  map1 <- list()
  palette <- "DkViolet2"
  for(i in 1:3){
    map1[[i]] <- ggplot() +
      geom_sf(data = filter(data,area==condition[i]), mapping = aes(fill = bi_class), 
              color = "white", size = 0.1, show.legend = FALSE) +
      bi_scale_fill(pal = palette, dim = 4) +
      theme_void()}
  mappattern1[[j]] <- map1
  mappattern3[[j]] <- ggplot() +
    geom_sf(data = data, mapping = aes(fill = bi_class), 
            color = "white", size = 0.1, show.legend = FALSE) +
    bi_scale_fill(pal = palette, dim = 4) +
    theme_void()}

design <- "
  AAABBBCCCDDDE
  AAABBBCCCDDDE
  AAABBBCCCDDDE
"
names <- names(cadiznosf[,Patrones$...3])

#Maps of the supplementary information

for(i in 1:25){
  p <- mappattern1[[i]][[1]] + mappattern1[[i]][[2]] + mappattern1[[i]][[3]] + mappattern3[[i]] + legend + 
    plot_layout(design = design) + plot_annotation(title = paste("P",i, ": " , names[i], sep =""))
  text <- paste("C:/Users/carre/Documents/map",i,".png")
  ggsave(text, p, width = 3500, height = 915, units = "px", dpi = 300, 
         device = png, type = "cairo")}
