# Supplementary material for: Epidemiology, mortality, and health service use of local-level multimorbidity patterns in South Spain
Source: Nat Commun. 2023 Nov 24;14:7689. doi: 10.1038/s41467-023-43569-5 (PMC10673852; doi:10.1038/s41467-023-43569-5)
Supplement: Supplementary file 4 — Source Data [file 41467_2023_43569_MOESM4_ESM.zip › code_source_data_files/Readme.txt]

README

SYSTEM REQUIREMENTS:
All the code run in a pc with this specifications:
Windows 11 Pro Licensed by UCA
Intel Core i7-1165g7
16 gb RAM

A computer with a more basic processor (Intel I3 9th generation) and at least 8gb ram can also run the scripts, requiring more computing time. 

The code was executed in the R programming language using RStudio software.  

R Core Team (2022). R: A language and environment for statistical computing. R Foundation for Statistical Computing, Vienna, Austria. 
URL https://www.R-project.org/.

RStudio Team (2020). RStudio: Integrated Development for R. RStudio, PBC, Boston, MA URL http://www.rstudio.com/.

INSTALATION GUIDE:
You can find precompiled binary distributions of the base system and contributed packages in this link:
https://cloud.r-project.org

You can find RStudio in this link:
http://www.rstudio.com/.

All necessary packages can be installed from R itself and the Cran repository.

The installation time for R and RStudio is less than 5 minutes on any compatible computer with Windows. 

DEMO AND INSTRUCTIONS FOR USE:
The code scripts that are available are fully functional with the associated files. To make it work, simply place all the files in the same folder and run the R program (or if you prefer, RStudio). If necessary, you can change the path of the files to match the folder where you have placed the files. 

It is necessary to install all the necessary packages beforehand, which can be found in the first lines of the code. 

Once you run the code of the SCRIPT LCA file together with the Simulated Sample file, you will get the results of the latent class analyses, their goodness-of-fit indices and the distribution of the chronic conditions in each pattern. Since the data used are simulated, as real data cannot be provided due to data protection laws, the results will not be truly interpretable. If you have similar data that do make sense, you can check the results by simply formatting the data frame similar to the Simulated Sample file.

The SCRIPT MAPS file together with the Data Maps file will allow you to obtain the maps as they can be seen in the paper.

The SCRIPT FIGURES file together with the Source Data File will allow you to obtain the figures as they can be seen in the paper.
