# Supplementary material for: Epidemiology, mortality, and health service use of local-level multimorbidity patterns in South Spain
Source: Nat Commun. 2023 Nov 24;14:7689. doi: 10.1038/s41467-023-43569-5 (PMC10673852; doi:10.1038/s41467-023-43569-5)
Supplement: Supplementary file 4 — Source Data [file 41467_2023_43569_MOESM4_ESM.zip › code_source_data_files/Source Data File.xlsx]

## Sheet: Figure 1
Age Group	Conditions	Count	Frequency
<16	0	98055	57.3
<16	1	53909	31.5
<16	Multi.	19143	11.2
16-44	0	194911	47.1
16-44	1	134346	32.4
16-44	Multi.	84928	20.5
45-64	0	102576	29.3
45-64	1	64247	18.3
45-64	Multi.	183465	52.4
65-79	0	14517	9.8
65-79	1	7224	4.9
65-79	Multi.	127107	85.4
>79	0	2659	4.6
>79	1	1549	2.7
>79	Multi.	53731	92.7

## Sheet: Figure 2
Patterns	Group	Prevalence
P1: Asthma + Food Intolerance	<16 W	8.36337
P2: Cardiometabolic	<16 W	8.36337
P3: Asthma + Dermatitis	<16 W	18.3547
P4: Respiratory	<16 W	22.381
P5: Mental	<16 W	9.5315
P6: Developmental Problems + Neurological	<16 W	10.5629
P7: Dermatitis + Digestive	<16 W	13.0235
P8: Digestive	<16 W	9.41966
P9: Dermatitis + Food Intolerance	<16 W	0
P10: Asthma + Obesity	<16 W	0
P11: Mental + Developmental Problems	<16 W	0
P12: Hypothyroidism + Dyslipidaemia	<16 W	0
P13: Musculoskeletal	<16 W	0
P14: Asthma + Dependence	<16 W	0
P15: Hypertension + Dyslipidaemia + Arthrosis	<16 W	0
P16: Cardiometabolic + Rethinopathy	<16 W	0
P17: Cardiometabolic + Mental + Musculoskeletal + Respiratory (Complex)	<16 W	0
P18: Cardiometabolic + Cardiovascular + Musculoskeletal + Mental (Complex)	<16 W	0
P19: Cardiometabolic + Cardiovascular	<16 W	0
P20: Dependence + Liver Disease	<16 W	0
P21: Cardiovascular	<16 W	0
P22: Cardiometabolic + Cardiovascular + Musculoskeletal + Respiratory (Complex)	<16 W	0
P23: Cardiometabolic + Musculoskeletal	<16 W	0
P24: Dementia + Mental	<16 W	0
P25: Cardiometabolic + Cardiovascular + Musculoskeletal + Respiratory + Retinopathy + Renal (Complex)	<16 W	0
P1: Asthma + Food Intolerance	16-44 W	0
P2: Cardiometabolic	16-44 W	7.76315
P3: Asthma + Dermatitis	16-44 W	0
P4: Respiratory	16-44 W	30.903
P5: Mental	16-44 W	20.3298
P6: Developmental Problems + Neurological	16-44 W	0
P7: Dermatitis + Digestive	16-44 W	0
P8: Digestive	16-44 W	12.8264
P9: Dermatitis + Food Intolerance	16-44 W	0
P10: Asthma + Obesity	16-44 W	0
P11: Mental + Developmental Problems	16-44 W	4.01637
P12: Hypothyroidism + Dyslipidaemia	16-44 W	18.1416
P13: Musculoskeletal	16-44 W	6.01964
P14: Asthma + Dependence	16-44 W	0
P15: Hypertension + Dyslipidaemia + Arthrosis	16-44 W	0
P16: Cardiometabolic + Rethinopathy	16-44 W	0
P17: Cardiometabolic + Mental + Musculoskeletal + Respiratory (Complex)	16-44 W	0
P18: Cardiometabolic + Cardiovascular + Musculoskeletal + Mental (Complex)	16-44 W	0
P19: Cardiometabolic + Cardiovascular	16-44 W	0
P20: Dependence + Liver Disease	16-44 W	0
P21: Cardiovascular	16-44 W	0
P22: Cardiometabolic + Cardiovascular + Musculoskeletal + Respiratory (Complex)	16-44 W	0
P23: Cardiometabolic + Musculoskeletal	16-44 W	0
P24: Dementia + Mental	16-44 W	0
P25: Cardiometabolic + Cardiovascular + Musculoskeletal + Respiratory + Retinopathy + Renal (Complex)	16-44 W	0
P1: Asthma + Food Intolerance	45-64 W	0
P2: Cardiometabolic	45-64 W	18.6488
P3: Asthma + Dermatitis	45-64 W	0
P4: Respiratory	45-64 W	9.75019
P5: Mental	45-64 W	14.6143
P6: Developmental Problems + Neurological	45-64 W	0
P7: Dermatitis + Digestive	45-64 W	0
P8: Digestive	45-64 W	0
P9: Dermatitis + Food Intolerance	45-64 W	0
P10: Asthma + Obesity	45-64 W	0
P11: Mental + Developmental Problems	45-64 W	0
P12: Hypothyroidism + Dyslipidaemia	45-64 W	13.5089
P13: Musculoskeletal	45-64 W	5.47807
P14: Asthma + Dependence	45-64 W	0
P15: Hypertension + Dyslipidaemia + Arthrosis	45-64 W	20.1326
P16: Cardiometabolic + Rethinopathy	45-64 W	9.76934
P17: Cardiometabolic + Mental + Musculoskeletal + Respiratory (Complex)	45-64 W	5.57578
P18: Cardiometabolic + Cardiovascular + Musculoskeletal + Mental (Complex)	45-64 W	2.52208
P19: Cardiometabolic + Cardiovascular	45-64 W	0
P20: Dependence + Liver Disease	45-64 W	0
P21: Cardiovascular	45-64 W	0
P22: Cardiometabolic + Cardiovascular + Musculoskeletal + Respiratory (Complex)	45-64 W	0
P23: Cardiometabolic + Musculoskeletal	45-64 W	0
P24: Dementia + Mental	45-64 W	0
P25: Cardiometabolic + Cardiovascular + Musculoskeletal + Respiratory + Retinopathy + Renal (Complex)	45-64 W	0
P1: Asthma + Food Intolerance	65-79 W	0
P2: Cardiometabolic	65-79 W	0
P3: Asthma + Dermatitis	65-79 W	0
P4: Respiratory	65-79 W	3.98767
P5: Mental	65-79 W	4.63001
P6: Developmental Problems + Neurological	65-79 W	0
P7: Dermatitis + Digestive	65-79 W	0
P8: Digestive	65-79 W	0
P9: Dermatitis + Food Intolerance	65-79 W	0
P10: Asthma + Obesity	65-79 W	0
P11: Mental + Developmental Problems	65-79 W	0
P12: Hypothyroidism + Dyslipidaemia	65-79 W	0
P13: Musculoskeletal	65-79 W	0
P14: Asthma + Dependence	65-79 W	0
P15: Hypertension + Dyslipidaemia + Arthrosis	65-79 W	51.4879
P16: Cardiometabolic + Rethinopathy	65-79 W	19.071
P17: Cardiometabolic + Mental + Musculoskeletal + Respiratory (Complex)	65-79 W	10.6511
P18: Cardiometabolic + Cardiovascular + Musculoskeletal + Mental (Complex)	65-79 W	4.54818
P19: Cardiometabolic + Cardiovascular	65-79 W	5.6242
P20: Dependence + Liver Disease	65-79 W	0
P21: Cardiovascular	65-79 W	0
P22: Cardiometabolic + Cardiovascular + Musculoskeletal + Respiratory (Complex)	65-79 W	0
P23: Cardiometabolic + Musculoskeletal	65-79 W	0
P24: Dementia + Mental	65-79 W	0
P25: Cardiometabolic + Cardiovascular + Musculoskeletal + Respiratory + Retinopathy + Renal (Complex)	65-79 W	0
P1: Asthma + Food Intolerance	>79 W	0
P2: Cardiometabolic	>79 W	0
P3: Asthma + Dermatitis	>79 W	0
P4: Respiratory	>79 W	0
P5: Mental	>79 W	0
P6: Developmental Problems + Neurological	>79 W	0
P7: Dermatitis + Digestive	>79 W	0
P8: Digestive	>79 W	0
P9: Dermatitis + Food Intolerance	>79 W	0
P10: Asthma + Obesity	>79 W	0
P11: Mental + Developmental Problems	>79 W	0
P12: Hypothyroidism + Dyslipidaemia	>79 W	0
P13: Musculoskeletal	>79 W	0
P14: Asthma + Dependence	>79 W	0
P15: Hypertension + Dyslipidaemia + Arthrosis	>79 W	40.4342
P16: Cardiometabolic + Rethinopathy	>79 W	13.9834
P17: Cardiometabolic + Mental + Musculoskeletal + Respiratory (Complex)	>79 W	10.4862
P18: Cardiometabolic + Cardiovascular + Musculoskeletal + Mental (Complex)	>79 W	0
P19: Cardiometabolic + Cardiovascular	>79 W	0
P20: Dependence + Liver Disease	>79 W	0
P21: Cardiovascular	>79 W	14.1183
P22: Cardiometabolic + Cardiovascular + Musculoskeletal + Respiratory (Complex)	>79 W	3.37341
P23: Cardiometabolic + Musculoskeletal	>79 W	0
P24: Dementia + Mental	>79 W	10.9099
P25: Cardiometabolic + Cardiovascular + Musculoskeletal + Respiratory + Retinopathy + Renal (Complex)	>79 W	6.69455
P1: Asthma + Food Intolerance	<16 M	21.5116
P2: Cardiometabolic	<16 M	0
P3: Asthma + Dermatitis	<16 M	16.8292
P4: Respiratory	<16 M	9.98388
P5: Mental	<16 M	0
P6: Developmental Problems + Neurological	<16 M	4.40241
P7: Dermatitis + Digestive	<16 M	0
P8: Digestive	<16 M	13.1478
P9: Dermatitis + Food Intolerance	<16 M	8.30435
P10: Asthma + Obesity	<16 M	10.7049
P11: Mental + Developmental Problems	<16 M	15.1158
P12: Hypothyroidism + Dyslipidaemia	<16 M	0
P13: Musculoskeletal	<16 M	0
P14: Asthma + Dependence	<16 M	0
P15: Hypertension + Dyslipidaemia + Arthrosis	<16 M	0
P16: Cardiometabolic + Rethinopathy	<16 M	0
P17: Cardiometabolic + Mental + Musculoskeletal + Respiratory (Complex)	<16 M	0
P18: Cardiometabolic + Cardiovascular + Musculoskeletal + Mental (Complex)	<16 M	0
P19: Cardiometabolic + Cardiovascular	<16 M	0
P20: Dependence + Liver Disease	<16 M	0
P21: Cardiovascular	<16 M	0
P22: Cardiometabolic + Cardiovascular + Musculoskeletal + Respiratory (Complex)	<16 M	0
P23: Cardiometabolic + Musculoskeletal	<16 M	0
P24: Dementia + Mental	<16 M	0
P25: Cardiometabolic + Cardiovascular + Musculoskeletal + Respiratory + Retinopathy + Renal (Complex)	<16 M	0
P1: Asthma + Food Intolerance	16-44 M	0
P2: Cardiometabolic	16-44 M	25.712
P3: Asthma + Dermatitis	16-44 M	6.60635
P4: Respiratory	16-44 M	27.7996
P5: Mental	16-44 M	14.7495
P6: Developmental Problems + Neurological	16-44 M	4.79413
P7: Dermatitis + Digestive	16-44 M	0
P8: Digestive	16-44 M	0
P9: Dermatitis + Food Intolerance	16-44 M	0
P10: Asthma + Obesity	16-44 M	0
P11: Mental + Developmental Problems	16-44 M	6.95253
P12: Hypothyroidism + Dyslipidaemia	16-44 M	0
P13: Musculoskeletal	16-44 M	5.64123
P14: Asthma + Dependence	16-44 M	7.74456
P15: Hypertension + Dyslipidaemia + Arthrosis	16-44 M	0
P16: Cardiometabolic + Rethinopathy	16-44 M	0
P17: Cardiometabolic + Mental + Musculoskeletal + Respiratory (Complex)	16-44 M	0
P18: Cardiometabolic + Cardiovascular + Musculoskeletal + Mental (Complex)	16-44 M	0
P19: Cardiometabolic + Cardiovascular	16-44 M	0
P20: Dependence + Liver Disease	16-44 M	0
P21: Cardiovascular	16-44 M	0
P22: Cardiometabolic + Cardiovascular + Musculoskeletal + Respiratory (Complex)	16-44 M	0
P23: Cardiometabolic + Musculoskeletal	16-44 M	0
P24: Dementia + Mental	16-44 M	0
P25: Cardiometabolic + Cardiovascular + Musculoskeletal + Respiratory + Retinopathy + Renal (Complex)	16-44 M	0
P1: Asthma + Food Intolerance	45-64 M	0
P2: Cardiometabolic	45-64 M	41.5053
P3: Asthma + Dermatitis	45-64 M	0
P4: Respiratory	45-64 M	14.5815
P5: Mental	45-64 M	12.496
P6: Developmental Problems + Neurological	45-64 M	0
P7: Dermatitis + Digestive	45-64 M	0
P8: Digestive	45-64 M	0
P9: Dermatitis + Food Intolerance	45-64 M	0
P10: Asthma + Obesity	45-64 M	0
P11: Mental + Developmental Problems	45-64 M	0
P12: Hypothyroidism + Dyslipidaemia	45-64 M	0
P13: Musculoskeletal	45-64 M	8.39629
P14: Asthma + Dependence	45-64 M	0
P15: Hypertension + Dyslipidaemia + Arthrosis	45-64 M	0
P16: Cardiometabolic + Rethinopathy	45-64 M	7.45985
P17: Cardiometabolic + Mental + Musculoskeletal + Respiratory (Complex)	45-64 M	0
P18: Cardiometabolic + Cardiovascular + Musculoskeletal + Mental (Complex)	45-64 M	4.44922
P19: Cardiometabolic + Cardiovascular	45-64 M	2.82402
P20: Dependence + Liver Disease	45-64 M	8.28772
P21: Cardiovascular	45-64 M	0
P22: Cardiometabolic + Cardiovascular + Musculoskeletal + Respiratory (Complex)	45-64 M	0
P23: Cardiometabolic + Musculoskeletal	45-64 M	0
P24: Dementia + Mental	45-64 M	0
P25: Cardiometabolic + Cardiovascular + Musculoskeletal + Respiratory + Retinopathy + Renal (Complex)	45-64 M	0
P1: Asthma + Food Intolerance	65-79 M	0
P2: Cardiometabolic	65-79 M	0
P3: Asthma + Dermatitis	65-79 M	0
P4: Respiratory	65-79 M	12.0441
P5: Mental	65-79 M	6.11851
P6: Developmental Problems + Neurological	65-79 M	0
P7: Dermatitis + Digestive	65-79 M	0
P8: Digestive	65-79 M	0
P9: Dermatitis + Food Intolerance	65-79 M	0
P10: Asthma + Obesity	65-79 M	0
P11: Mental + Developmental Problems	65-79 M	0
P12: Hypothyroidism + Dyslipidaemia	65-79 M	0
P13: Musculoskeletal	65-79 M	0
P14: Asthma + Dependence	65-79 M	0
P15: Hypertension + Dyslipidaemia + Arthrosis	65-79 M	41.3345
P16: Cardiometabolic + Rethinopathy	65-79 M	16.892
P17: Cardiometabolic + Mental + Musculoskeletal + Respiratory (Complex)	65-79 M	0
P18: Cardiometabolic + Cardiovascular + Musculoskeletal + Mental (Complex)	65-79 M	0
P19: Cardiometabolic + Cardiovascular	65-79 M	0
P20: Dependence + Liver Disease	65-79 M	2.61604
P21: Cardiovascular	65-79 M	8.40194
P22: Cardiometabolic + Cardiovascular + Musculoskeletal + Respiratory (Complex)	65-79 M	7.31594
P23: Cardiometabolic + Musculoskeletal	65-79 M	5.27699
P24: Dementia + Mental	65-79 M	0
P25: Cardiometabolic + Cardiovascular + Musculoskeletal + Respiratory + Retinopathy + Renal (Complex)	65-79 M	0
P1: Asthma + Food Intolerance	>79 M	0
P2: Cardiometabolic	>79 M	0
P3: Asthma + Dermatitis	>79 M	0
P4: Respiratory	>79 M	12.876
P5: Mental	>79 M	0
P6: Developmental Problems + Neurological	>79 M	0
P7: Dermatitis + Digestive	>79 M	0
P8: Digestive	>79 M	0
P9: Dermatitis + Food Intolerance	>79 M	0
P10: Asthma + Obesity	>79 M	0
P11: Mental + Developmental Problems	>79 M	0
P12: Hypothyroidism + Dyslipidaemia	>79 M	0
P13: Musculoskeletal	>79 M	0
P14: Asthma + Dependence	>79 M	0
P15: Hypertension + Dyslipidaemia + Arthrosis	>79 M	35.7521
P16: Cardiometabolic + Rethinopathy	>79 M	12.2881
P17: Cardiometabolic + Mental + Musculoskeletal + Respiratory (Complex)	>79 M	0
P18: Cardiometabolic + Cardiovascular + Musculoskeletal + Mental (Complex)	>79 M	0
P19: Cardiometabolic + Cardiovascular	>79 M	0
P20: Dependence + Liver Disease	>79 M	2.03822
P21: Cardiovascular	>79 M	12.44
P22: Cardiometabolic + Cardiovascular + Musculoskeletal + Respiratory (Complex)	>79 M	6.03626
P23: Cardiometabolic + Musculoskeletal	>79 M	0
P24: Dementia + Mental	>79 M	7.65311
P25: Cardiometabolic + Cardiovascular + Musculoskeletal + Respiratory + Retinopathy + Renal (Complex)	>79 M	10.9162

## Sheet: Figure 3
Subplot a.1							Subplot a.2							Subplot a.3							Subplot a.4							Subplot b.1							Subplot b.2							Subplot b.3							Subplot b.4
Postal Code	P4 Prevalence	P4 Scale	Income	Income Scale	Area		Postal Code	P4 Prevalence	P4 Scale	Income	Income Scale	Area		Postal Code	P4 Prevalence	P4 Scale	Income	Income Scale	Area		Postal Code	P4 Prevalence	P4 Scale	Income	Income Scale	Area		Postal Code	P5 Prevalence	P5 Scale	Income	Income Scale	Area		Postal Code	P5 Prevalence	P5 Scale	Income	Income Scale	Area		Postal Code	P5 Prevalence	P5 Scale	Income	Income Scale	Area		Postal Code
11201	13.22	3	12753.7	1	Algeciras		11012	14.39	4	10811.1	2	Cádiz		11404	11.45	2	8723.31	3	Jerez		11369	15.21	4	9964.18	2	Province		11201	8.13	1	12753.7	1	Algeciras		11012	9.57	3	10811.1	2	Cádiz		11404	9.06	2	8723.31	3	Jerez		11369
11203	13.29	3	9724.75	2	Algeciras		11003	12.7	3	11516.8	1	Cádiz		11401	11.09	1	9401.21	2	Jerez		11159	12.62	2	8505.27	4	Province		11203	9.62	3	9724.75	2	Algeciras		11003	10.47	4	11516.8	1	Cádiz		11401	9.55	2	9401.21	2	Jerez		11159
11202	13.02	3	11845.5	1	Algeciras		11001	12.07	2	11481.2	1	Cádiz		11405	13.13	3	10764.1	2	Jerez		11400	11.81	2	9266.17	3	Province		11202	8.21	1	11845.5	1	Algeciras		11001	8.41	1	11481.2	1	Cádiz		11405	10.03	3	10764.1	2	Jerez		11400
11205	16.26	4	11474.2	1	Algeciras		11002	15.38	4	10756.3	2	Cádiz		11406	12.79	3	9834.29	2	Jerez		11595	9.62	1	8786.33	3	Province		11205	10.03	3	11474.2	1	Algeciras		11002	10.06	3	10756.3	2	Cádiz		11406	10.76	4	9834.29	2	Jerez		11595
11204	17.14	4	11341.8	1	Algeciras		11004	11.2	1	13779.6	1	Cádiz		11403	11.25	1	11564	1	Jerez		11594	9.62	1	8786.33	3	Province		11204	10.18	3	11341.8	1	Algeciras		11004	9.02	2	13779.6	1	Cádiz		11403	9.86	3	11564	1	Jerez		11594
11207	13.73	3	10654.9	2	Algeciras		11005	14.54	4	10895.2	2	Cádiz		11402	8.58	1	13057.1	1	Jerez		11390	10.58	1	10932	1	Province		11207	10.32	3	10654.9	2	Algeciras		11005	10.61	4	10895.2	2	Cádiz		11402	9.19	2	13057.1	1	Jerez		11390
11206	13.38	3	8281.07	4	Algeciras		11006	13.45	3	11813.6	1	Cádiz		11407	12.43	2	11952.4	1	Jerez		11570	10.17	1	8686.5	3	Province		11206	9.95	3	8281.07	4	Algeciras		11006	9.51	2	11813.6	1	Cádiz		11407	9.56	3	11952.4	1	Jerez		11570
							11007	12.82	3	13874.2	1	Cádiz		11408	12.63	3	7936.36	4	Jerez		11314	14.91	4	12503.2	1	Province									11007	9.41	2	13874.2	1	Cádiz		11408	10.47	4	7936.36	4	Jerez		11314
							11009	11.94	2	15027.8	1	Cádiz		11593	9.62	1	8786.33	3	Jerez		11313	14.91	4	12503.2	1	Province									11009	8.02	1	15027.8	1	Cádiz		11593	8.85	1	8786.33	3	Jerez		11313
							11008	11.63	2	14740.9	1	Cádiz									11392	10.58	1	10932	1	Province									11008	9.19	2	14740.9	1	Cádiz									11392
							11010	11.81	2	16239.2	1	Cádiz									11393	10.58	1	10932	1	Province									11010	8.75	1	16239.2	1	Cádiz									11393
							11011	13.25	3	12690.4	1	Cádiz									11591	11.81	2	9266.17	3	Province									11011	10.73	4	12690.4	1	Cádiz									11591
																					11596	12.63	3	7936.36	4	Province																							11596
																					11592	11.81	2	9266.17	3	Province																							11592
																					11590	11.81	2	9266.17	3	Province																							11590
																					11380	14.09	4	10047.8	2	Province																							11380
																					11639	10.07	1	8131.5	4	Province																							11639
																					11180	16.92	4	9032.75	3	Province																							11180
																					11612	13.59	3	9099.5	3	Province																							11612
																					11100	14.65	4	10813.4	2	Province																							11100
																					11150	12.62	2	8505.27	4	Province																							11150
																					11691	11.67	2	9275.75	2	Province																							11691
																					11160	14.4	4	8124.38	4	Province																							11160
																					11611	13.59	3	9099.5	3	Province																							11611
																					11370	14.13	4	10682.1	2	Province																							11370
																					11550	11.51	2	7818.17	4	Province																							11550
																					11190	14.82	4	8694.33	3	Province																							11190
																					11693	12.84	3	8365.75	4	Province																							11693
																					11520	14.25	4	10791.4	2	Province																							11520
																					11560	10.71	1	9565.8	2	Province																							11560
																					11630	11.96	2	8317.91	4	Province																							11630
																					11648	11.33	1	8632.33	3	Province																							11648
																					11360	15.21	4	9964.18	2	Province																							11360
																					11660	10.07	1	8131.5	4	Province																							11660
																					11130	13.52	3	9158.48	3	Province																							11130
																					11687	12.09	2	8301.25	4	Province																							11687
																					11670	10.07	1	8131.5	4	Province																							11670
																					11690	11.67	2	9275.75	2	Province																							11690
																					11350	15.31	4	9418	2	Province																							11350
																					11170	16.48	4	8715.9	3	Province																							11170
																					11540	12.85	3	8432.09	4	Province																							11540
																					11510	13.8	4	10985.3	1	Province																							11510
																					11610	13.59	3	9099.5	3	Province																							11610
																					11650	10.32	1	9022.6	3	Province																							11650
																					11149	12.44	2	9181.17	3	Province																							11149
																					11680	12.09	2	8301.25	4	Province																							11680
																					11500	13.36	3	10587.3	2	Province																							11500
																					11549	12.85	3	8432.09	4	Province																							11549
																					11688	12.09	2	8301.25	4	Province																							11688
																					11692	12.84	3	8365.75	4	Province																							11692
																					11580	11.01	1	8363.25	4	Province																							11580
																					11391	10.58	1	10932	1	Province																							11391
																					11600	10.36	1	9653.39	2	Province																							11600
																					11311	14.91	4	12503.2	1	Province																							11311
																					11620	11.96	2	8317.91	4	Province																							11620
																					11340	12.24	2	7756	4	Province																							11340
																					11140	12.44	2	9181.17	3	Province																							11140
																					11640	10.16	1	8300.71	4	Province																							11640
																					11659	9.09	1	7663.5	4	Province																							11659
																					11379	13.4	3	10876.7	2	Province																							11379
																					11649	10.16	1	8300.71	4	Province																							11649
																					11679	13.59	3	9099.5	3	Province																							11679
																					11330	12.34	2	9013.33	3	Province																							11330
																					11320	12.34	2	9013.33	3	Province																							11320
																					11300	14.86	4	8780.6	3	Province																							11300
																					11179	10.48	1	8187.67	4	Province																							11179
																					11519	16.4	4	9178.25	3	Province																							11519
																					11518	16.4	4	9178.25	3	Province																							11518
																					11310	14.91	4	12503.2	1	Province																							11310
																					11368	15.21	4	9964.18	2	Province																							11368
																					11579	10.17	1	8686.5	3	Province																							11579
																					11178	10.48	1	8187.67	4	Province																							11178
																					11312	14.91	4	12503.2	1	Province																							11312
																					11339	12.34	2	9013.33	3	Province																							11339
[truncated: 29 more columns]

## Sheet: Figure 4
Subplot a.1							Subplot a.2							Subplot a.3							Subplot a.4							Subplot b.1							Subplot b.2							Subplot b.3							Subplot b.4
Postal Code	P16 Prevalence	P16 Scale	Income	Income Scale	Area		Postal Code	P16 Prevalence	P16 Scale	Income	Income Scale	Area		Postal Code	P16 Prevalence	P16 Scale	Income	Income Scale	Area		Postal Code	P16 Prevalence	P16 Scale	Income	Income Scale	Area		Postal Code	P20 Prevalence	P20 Scale	Income	Income Scale	Area		Postal Code	P20 Prevalence	P20 Scale	Income	Income Scale	Area		Postal Code	P20 Prevalence	P20 Scale	Income	Income Scale	Area		Postal Code
11201	11.08	4	12753.7	1	Algeciras		11012	10.63	3	10811.1	2	Cádiz		11404	10.87	3	8723.31	3	Jerez		11369	8.64	1	9964.18	2	Province		11201	1.71	2	12753.7	1	Algeciras		11012	2.25	4	10811.1	2	Cádiz		11404	2.79	4	8723.31	3	Jerez		11369
11203	10.6	3	9724.75	2	Algeciras		11003	9.44	2	11516.8	1	Cádiz		11401	10.03	3	9401.21	2	Jerez		11159	11.96	4	8505.27	4	Province		11203	1.93	3	9724.75	2	Algeciras		11003	2.37	4	11516.8	1	Cádiz		11401	2.37	4	9401.21	2	Jerez		11159
11202	9.98	3	11845.5	1	Algeciras		11001	12.21	4	11481.2	1	Cádiz		11405	9.1	1	10764.1	2	Jerez		11400	10.35	3	9266.17	3	Province		11202	1.69	2	11845.5	1	Algeciras		11001	1.53	2	11481.2	1	Cádiz		11405	1.42	1	10764.1	2	Jerez		11400
11205	9.59	2	11474.2	1	Algeciras		11002	10.6	3	10756.3	2	Cádiz		11406	8.99	1	9834.29	2	Jerez		11595	10.87	3	8786.33	3	Province		11205	1.49	2	11474.2	1	Algeciras		11002	2.57	4	10756.3	2	Cádiz		11406	1.56	2	9834.29	2	Jerez		11595
11204	9.16	2	11341.8	1	Algeciras		11004	9.07	1	13779.6	1	Cádiz		11403	9.32	2	11564	1	Jerez		11594	10.87	3	8786.33	3	Province		11204	1.62	2	11341.8	1	Algeciras		11004	2.08	3	13779.6	1	Cádiz		11403	2.44	4	11564	1	Jerez		11594
11207	10.18	3	10654.9	2	Algeciras		11005	9.31	2	10895.2	2	Cádiz		11402	8.8	1	13057.1	1	Jerez		11390	11.87	4	10932	1	Province		11207	2.37	4	10654.9	2	Algeciras		11005	2.17	4	10895.2	2	Cádiz		11402	1.95	3	13057.1	1	Jerez		11390
11206	11.56	4	8281.07	4	Algeciras		11006	10.95	4	11813.6	1	Cádiz		11407	8.97	1	11952.4	1	Jerez		11570	8.46	1	8686.5	3	Province		11206	2.52	4	8281.07	4	Algeciras		11006	3.61	4	11813.6	1	Cádiz		11407	1.64	2	11952.4	1	Jerez		11570
							11007	11.07	4	13874.2	1	Cádiz		11408	9.65	2	7936.36	4	Jerez		11314	8.67	1	12503.2	1	Province									11007	1.83	3	13874.2	1	Cádiz		11408	2.88	4	7936.36	4	Jerez		11314
							11009	10.65	3	15027.8	1	Cádiz		11593	10.87	3	8786.33	3	Jerez		11313	8.67	1	12503.2	1	Province									11009	1.6	2	15027.8	1	Cádiz		11593	1.29	1	8786.33	3	Jerez		11313
							11008	9.84	2	14740.9	1	Cádiz									11392	11.87	4	10932	1	Province									11008	1.3	1	14740.9	1	Cádiz									11392
							11010	10	3	16239.2	1	Cádiz									11393	11.87	4	10932	1	Province									11010	0.99	1	16239.2	1	Cádiz									11393
							11011	10.84	3	12690.4	1	Cádiz									11591	10.35	3	9266.17	3	Province									11011	1.89	3	12690.4	1	Cádiz									11591
																					11596	9.65	2	7936.36	4	Province																							11596
																					11592	10.35	3	9266.17	3	Province																							11592
																					11590	10.35	3	9266.17	3	Province																							11590
																					11380	11.09	4	10047.8	2	Province																							11380
																					11639	9.32	2	8131.5	4	Province																							11639
																					11180	7.47	1	9032.75	3	Province																							11180
																					11612	7.9	1	9099.5	3	Province																							11612
																					11100	9.77	2	10813.4	2	Province																							11100
																					11150	11.96	4	8505.27	4	Province																							11150
																					11691	9.76	2	9275.75	2	Province																							11691
																					11160	11.02	4	8124.38	4	Province																							11160
																					11611	7.9	1	9099.5	3	Province																							11611
																					11370	10.88	4	10682.1	2	Province																							11370
																					11550	10.08	3	7818.17	4	Province																							11550
																					11190	9.58	2	8694.33	3	Province																							11190
																					11693	7.65	1	8365.75	4	Province																							11693
																					11520	10.51	3	10791.4	2	Province																							11520
																					11560	11.82	4	9565.8	2	Province																							11560
																					11630	9.53	2	8317.91	4	Province																							11630
																					11648	12.71	4	8632.33	3	Province																							11648
																					11360	8.64	1	9964.18	2	Province																							11360
																					11660	9.32	2	8131.5	4	Province																							11660
																					11130	9.91	3	9158.48	3	Province																							11130
																					11687	11.94	4	8301.25	4	Province																							11687
																					11670	9.32	2	8131.5	4	Province																							11670
																					11690	9.76	2	9275.75	2	Province																							11690
																					11350	10.42	3	9418	2	Province																							11350
																					11170	9.42	2	8715.9	3	Province																							11170
																					11540	10.08	3	8432.09	4	Province																							11540
																					11510	8.63	1	10985.3	1	Province																							11510
																					11610	7.9	1	9099.5	3	Province																							11610
																					11650	9.4	2	9022.6	3	Province																							11650
																					11149	10.7	3	9181.17	3	Province																							11149
																					11680	11.94	4	8301.25	4	Province																							11680
																					11500	9.2	2	10587.3	2	Province																							11500
																					11549	10.08	3	8432.09	4	Province																							11549
																					11688	11.94	4	8301.25	4	Province																							11688
																					11692	7.65	1	8365.75	4	Province																							11692
																					11580	9.8	2	8363.25	4	Province																							11580
																					11391	11.87	4	10932	1	Province																							11391
																					11600	10.99	4	9653.39	2	Province																							11600
																					11311	8.67	1	12503.2	1	Province																							11311
																					11620	9.53	2	8317.91	4	Province																							11620
																					11340	10.96	4	7756	4	Province																							11340
																					11140	10.7	3	9181.17	3	Province																							11140
																					11640	9.9	2	8300.71	4	Province																							11640
																					11659	8.12	1	7663.5	4	Province																							11659
																					11379	9.81	2	10876.7	2	Province																							11379
																					11649	9.9	2	8300.71	4	Province																							11649
																					11679	7.9	1	9099.5	3	Province																							11679
																					11330	11.99	4	9013.33	3	Province																							11330
																					11320	11.99	4	9013.33	3	Province																							11320
																					11300	9.55	2	8780.6	3	Province																							11300
																					11179	11.07	4	8187.67	4	Province																							11179
																					11519	8.61	1	9178.25	3	Province																							11519
																					11518	8.61	1	9178.25	3	Province																							11518
																					11310	8.67	1	12503.2	1	Province																							11310
																					11368	8.64	1	9964.18	2	Province																							11368
																					11579	8.46	1	8686.5	3	Province																							11579
																					11178	11.07	4	8187.67	4	Province																							11178
																					11312	8.67	1	12503.2	1	Province																							11312
																					11339	11.99	4	9013.33	3	Province																							11339
[truncated: 29 more columns]

## Sheet: Figure 5
Subplot a					Subplot b					Subplot c
Age_Group	Sex	Cluster	GP_visits		Age_Group	Sex	Cluster	Hospital_visits		Age_Group	Sex	Cluster	AE_visits
<16	Hombre	Low SES	12.274		<16	Hombre	Low SES	2.17		<16	Hombre	Low SES	2.628
<16	Hombre	Medium SES	11.745		<16	Hombre	Medium SES	2.473		<16	Hombre	Medium SES	2.364
<16	Hombre	High SES	11.203		<16	Hombre	High SES	2.523		<16	Hombre	High SES	2.008
<16	Mujer	Low SES	13.039		<16	Mujer	Low SES	2.273		<16	Mujer	Low SES	2.636
<16	Mujer	Medium SES	11.736		<16	Mujer	Medium SES	2.089		<16	Mujer	Medium SES	2.22
<16	Mujer	High SES	11.345		<16	Mujer	High SES	2.123		<16	Mujer	High SES	1.942
16-44	Hombre	Low SES	7.869		16-44	Hombre	Low SES	1.789		16-44	Hombre	Low SES	1.792
16-44	Hombre	Medium SES	7.156		16-44	Hombre	Medium SES	1.971		16-44	Hombre	Medium SES	1.717
16-44	Hombre	High SES	6.797		16-44	Hombre	High SES	2.036		16-44	Hombre	High SES	1.461
16-44	Mujer	Low SES	12.388		16-44	Mujer	Low SES	2.343		16-44	Mujer	Low SES	2.345
16-44	Mujer	Medium SES	11.256		16-44	Mujer	Medium SES	2.455		16-44	Mujer	Medium SES	2.217
16-44	Mujer	High SES	10.396		16-44	Mujer	High SES	2.555		16-44	Mujer	High SES	1.887
45-64	Hombre	Low SES	9.937		45-64	Hombre	Low SES	1.676		45-64	Hombre	Low SES	1.277
45-64	Hombre	Medium SES	9.1		45-64	Hombre	Medium SES	2.187		45-64	Hombre	Medium SES	1.278
45-64	Hombre	High SES	8.45		45-64	Hombre	High SES	2.302		45-64	Hombre	High SES	1.041
45-64	Mujer	Low SES	13.167		45-64	Mujer	Low SES	2.248		45-64	Mujer	Low SES	1.552
45-64	Mujer	Medium SES	11.545		45-64	Mujer	Medium SES	2.663		45-64	Mujer	Medium SES	1.432
45-64	Mujer	High SES	10.483		45-64	Mujer	High SES	2.819		45-64	Mujer	High SES	1.172
65-79	Hombre	Low SES	14.834		65-79	Hombre	Low SES	2.174		65-79	Hombre	Low SES	1.212
65-79	Hombre	Medium SES	13.029		65-79	Hombre	Medium SES	2.78		65-79	Hombre	Medium SES	1.137
65-79	Hombre	High SES	11.988		65-79	Hombre	High SES	3.179		65-79	Hombre	High SES	0.953
65-79	Mujer	Low SES	17.276		65-79	Mujer	Low SES	2.297		65-79	Mujer	Low SES	1.413
65-79	Mujer	Medium SES	14.628		65-79	Mujer	Medium SES	2.859		65-79	Mujer	Medium SES	1.28
65-79	Mujer	High SES	13.107		65-79	Mujer	High SES	3.116		65-79	Mujer	High SES	1.038
>79	Hombre	Low SES	20.428		>79	Hombre	Low SES	2.046		>79	Hombre	Low SES	1.558
>79	Hombre	Medium SES	17.452		>79	Hombre	Medium SES	2.936		>79	Hombre	Medium SES	1.387
>79	Hombre	High SES	16.284		>79	Hombre	High SES	3.401		>79	Hombre	High SES	1.147
>79	Mujer	Low SES	21.311		>79	Mujer	Low SES	1.854		>79	Mujer	Low SES	1.576
>79	Mujer	Medium SES	18.283		>79	Mujer	Medium SES	2.457		>79	Mujer	Medium SES	1.358
>79	Mujer	High SES	17.057		>79	Mujer	High SES	2.804		>79	Mujer	High SES	1.122

## Sheet: Figure 6
Subplot a				Subplot b				Subplot c
Pattern	Cluster	GP_visits		Pattern	Cluster	Hospital_visits		Pattern	Cluster	AE_visits
P25	Low SES	30.627		P25	Low SES	3.229		P25	Low SES	2.898
P25	Medium SES	27.034		P25	Medium SES	4.455		P25	Medium SES	2.369
P25	High SES	25.94		P25	High SES	4.84		P25	High SES	2.044
P22	Low SES	25.826		P22	Low SES	3.681		P22	Low SES	2.219
P18	Low SES	23.517		P18	Low SES	4.192		P18	Low SES	2.571
P17	Low SES	22.504		P17	Low SES	3.675		P17	Low SES	2.231
P22	Medium SES	22.33		P22	Medium SES	5.002		P22	Medium SES	2.017
P21	Low SES	22.12		P21	Low SES	2.403		P21	Low SES	1.611
P22	High SES	20.845		P22	High SES	5.615		P22	High SES	1.741
P18	Medium SES	20.681		P18	Medium SES	5.324		P18	Medium SES	2.437
P24	Low SES	20.238		P24	Low SES	1.473		P24	Low SES	1.363
P17	Medium SES	20.101		P17	Medium SES	4.662		P17	Medium SES	2.155
P21	Medium SES	19.032		P21	Medium SES	3.173		P21	Medium SES	1.536
P19	Low SES	18.957		P19	Low SES	2.813		P19	Low SES	1.646
P18	High SES	18.905		P18	High SES	5.606		P18	High SES	2.019
P17	High SES	18.569		P17	High SES	5.014		P17	High SES	1.801
P23	Low SES	18.403		P23	Low SES	2.722		P23	Low SES	1.529
P21	High SES	17.58		P21	High SES	3.553		P21	High SES	1.267
P23	Medium SES	16.871		P23	Medium SES	3.706		P23	Medium SES	1.583
P24	Medium SES	16.704		P24	Medium SES	1.791		P24	Medium SES	1.197
P19	Medium SES	16.244		P19	Medium SES	3.531		P19	Medium SES	1.568
P16	Low SES	16.037		P16	Low SES	1.81		P16	Low SES	1.257
P24	High SES	15.937		P24	High SES	2.137		P24	High SES	1.02
P23	High SES	15.465		P23	High SES	4.263		P23	High SES	1.394
P19	High SES	15.172		P19	High SES	3.778		P19	High SES	1.302
P16	Medium SES	14.241		P16	Medium SES	2.407		P16	Medium SES	1.156
P6	Low SES	13.855		P6	Low SES	5.002		P6	Low SES	2.538
P15	Low SES	13.45		P15	Low SES	1.702		P15	Low SES	1.125
P16	High SES	13.091		P16	High SES	2.695		P16	High SES	0.937
P5	Low SES	12.614		P5	Low SES	2.501		P5	Low SES	1.985
P7	Low SES	12.53		P7	Low SES	1.313		P7	Low SES	2.573
P7	High SES	12.408		P7	High SES	1.452		P7	High SES	1.817
P7	Medium SES	12.284		P7	Medium SES	1.399		P7	Medium SES	2.06
P9	Medium SES	12.18		P9	Medium SES	2.027		P9	Medium SES	2.234
P20	Low SES	12.124		P20	Low SES	2.306		P20	Low SES	1.498
P8	Low SES	11.821		P8	Low SES	2.121		P8	Low SES	2.169
P15	Medium SES	11.711		P15	Medium SES	2.191		P15	Medium SES	1.021
P9	High SES	11.71		P9	High SES	2.004		P9	High SES	1.895
P13	Low SES	11.654		P13	Low SES	2.118		P13	Low SES	1.567
P9	Low SES	11.605		P9	Low SES	1.719		P9	Low SES	2.702
P8	Medium SES	11.47		P8	Medium SES	2.413		P8	Medium SES	2.135
P11	Low SES	11.441		P11	Low SES	4.815		P11	Low SES	2.705
P4	Low SES	11.417		P4	Low SES	1.767		P4	Low SES	1.727
P1	Low SES	11.385		P1	Low SES	1.828		P1	Low SES	2.527
P5	Medium SES	11.224		P5	Medium SES	2.853		P5	Medium SES	1.864
P12	Low SES	11.091		P12	Low SES	2.031		P12	Low SES	1.487
P6	Medium SES	10.997		P6	Medium SES	4.258		P6	Medium SES	2
P11	Medium SES	10.712		P11	Medium SES	4.828		P11	Medium SES	2.814
P1	Medium SES	10.673		P1	Medium SES	2.177		P1	Medium SES	2.263
P15	High SES	10.666		P15	High SES	2.457		P15	High SES	0.83
P20	Medium SES	10.487		P20	Medium SES	3.117		P20	Medium SES	1.591
P1	High SES	10.477		P1	High SES	2.153		P1	High SES	1.945
P5	High SES	10.37		P5	High SES	3.011		P5	High SES	1.534
P8	High SES	10.334		P8	High SES	2.32		P8	High SES	1.763
P13	Medium SES	10.29		P13	Medium SES	2.563		P13	Medium SES	1.582
P11	High SES	10.219		P11	High SES	4.932		P11	High SES	2.607
P6	High SES	10.207		P6	High SES	4.625		P6	High SES	1.642
P12	Medium SES	10.167		P12	Medium SES	2.427		P12	Medium SES	1.373
P20	High SES	10.028		P20	High SES	3.399		P20	High SES	1.387
P10	Medium SES	9.931		P10	Medium SES	1.772		P10	Medium SES	2
P4	Medium SES	9.922		P4	Medium SES	2.024		P4	Medium SES	1.604
P10	Low SES	9.711		P10	Low SES	1.333		P10	Low SES	2.368
P3	Low SES	9.675		P3	Low SES	1.292		P3	Low SES	1.939
P2	Low SES	9.447		P2	Low SES	1.362		P2	Low SES	1.311
P10	High SES	9.372		P10	High SES	1.977		P10	High SES	1.84
P13	High SES	9.333		P13	High SES	2.669		P13	High SES	1.276
P4	High SES	9.279		P4	High SES	2.147		P4	High SES	1.317
P12	High SES	9.272		P12	High SES	2.509		P12	High SES	1.118
P3	Medium SES	9.169		P3	Medium SES	1.388		P3	Medium SES	1.797
P2	Medium SES	8.773		P2	Medium SES	1.749		P2	Medium SES	1.252
P3	High SES	8.68		P3	High SES	1.499		P3	High SES	1.531
P2	High SES	8.086		P2	High SES	1.88		P2	High SES	1.023
P14	Low SES	6.898		P14	Low SES	1.123		P14	Low SES	1.633
P14	Medium SES	6.459		P14	Medium SES	1.455		P14	Medium SES	1.85
P14	High SES	5.827		P14	High SES	1.338		P14	High SES	1.496

## Sheet: Figure 7
Subplot a						Subplot b						Subplot c
Pattern	OR	lcl	ucl	p		Pattern	OR	lcl	ucl	p		Pattern	OR	lcl	ucl	p
P25	3.57	2.02	6.33	0		P25	4.4	3.46	5.59	0		P25	2.94	2.21	3.93	0
P24	3.85	2.18	6.78	0		P24	3.38	2.66	4.31	0		P24	2.56	1.92	3.42	0
P23	0.55	0.16	1.89	0.3425		P23	1.13	0.76	1.69	0.5446		P23	1.11	0.7	1.76	0.654
P22	2.2	1.22	3.95	0.0085		P22	2.96	2.33	3.77	0		P22	2.07	1.55	2.77	0
P21	2.72	1.58	4.69	0.0003		P21	2.51	1.99	3.15	0		P21	1.71	1.3	2.25	0.0001
P20	5.2	2.93	9.23	0		P20	6.36	5.02	8.06	0		P20	5.56	4.16	7.42	0
P19	3.88	2.04	7.38	0		P19	2.9	2.18	3.87	0		P19	1.75	1.22	2.53	0.0026
P18	5.22	2.91	9.35	0		P18	5.79	4.56	7.36	0		P18	4.6	3.44	6.16	0
P17	1.58	0.88	2.86	0.1275		P17	1.95	1.53	2.5	0		P17	1.31	0.97	1.77	0.0774
P16	1.3	0.76	2.21	0.3384		P16	1.24	0.99	1.55	0.0597		P16	1.01	0.77	1.31	0.9611
P15	1.02	0.61	1.71	0.9291		P15	0.74	0.6	0.93	0.0079		P15	0.58	0.44	0.75	0
P13	0.92	0.31	2.7	0.8746		P13	1.05	0.69	1.62	0.8072		P13	0.77	0.43	1.39	0.3914
P12	3.22	1.44	7.21	0.0045		P12	2.67	1.89	3.76	0		P12	1.86	1.2	2.88	0.0056
P5	2.41	1.37	4.26	0.0024		P5	2.3	1.82	2.91	0		P5	1.77	1.33	2.35	0.0001
P4	1.54	0.89	2.67	0.1267		P4	1.62	1.29	2.04	0		P4	1.37	1.05	1.8	0.0225

## Sheet: Figure S1
Condition	Prevalence
Dyslipidemia	36.555
Hypertension	34.842
Arthrosis, spondylosis	27.278
Anxiety disorder	17.967
Asthma	17.615
Diabetes	15.25
Hypothyroidism	11.637
Mood disorder	8.439
COPD	7.008
Obesity	6.909
Tobacco dependence	6.591
Urinary lithiasis	5.959
Another arthropathy	5.421
Gastroesophageal reflux disease	4.621
Heart failure	4.096
Ischemic heart disease	4.092
Psoriasis	4.065
Osteoporosis	4.038
Extremities arteriopathy	3.956
Atopic dermatitis	3.593
Hepatic steatosis	3.562
Retinopathy	3.534
Other cancer	3.488
Gout and other arthropathies	3.351
Glaucoma	3.297
Food intolerance syndrome	3.173
Atrial fibrillation	3.17
Fibromyalgia	3.042
Liver disease	3.037
Chronic renal failure	2.863
Neurological disease with non-stroke motor deficit	2.588
Acquired valve disease	2.547
Dependence (Alcohol or Drugs)	2.439
Epilepsy	2.29
Adult personality and behavior disorder	1.947
Dementia	1.769
Breast cancer	1.75
Schizophrenic disorder	1.363
Extrapyramidal syndrome	1.264
Adolescence childhood start disorder	1.212
Another organic mental disorder	1.186
Regional enteritis and ulcerative colitis	1.15
Macular degeneration associated with age	1.147
Rheumatoid arthritis	1.107
Prostate cancer	1.013
Colorectal cancer	1.005
Intellectual disability	0.727
Another developmental disorder	0.723
Parkinson's disease	0.645
Cerebrovascular disease sequel	0.546
HIV	0.544
Aorta, peripheral and visceral arteries aneurysm	0.528
Congenital cardiac and circulatory anomaly	0.526
Collagen and vasculitis disease	0.521
Badly defined cerebrovascular disease	0.497
Autism spectrum disorder	0.443
Precerebrak arteries occlusion	0.366
Uterine cancer	0.266
Eating disorder	0.245
Another functional disorder	0.24
Cervical cancer	0.219
Ovarian cancer	0.14
Intra-abdominal arteriopathy	0.131
Testicular cancer	0.077

## Sheet: Figures GoF
Figures S2-S4-S6-S8-S10-S12-S14-S16-S18-S20
Figure S2								Figure S4								Figure S6								Figure S8									Figure S10								Figure S12								Figure S14
Model	log-likelihood	BIC	aBIC	cAIC	likelihood-ratio	Entropy		modelo	log-likelihood	BIC	aBIC	cAIC	likelihood-ratio	Entropy		modelo	log-likelihood	BIC	aBIC	cAIC	likelihood-ratio	Entropy		modelo	log-likelihood	BIC	aBIC	cAIC	likelihood-ratio	Entropy			modelo	log-likelihood	BIC	aBIC	cAIC	likelihood-ratio	Entropy		modelo	log-likelihood	BIC	aBIC	cAIC	likelihood-ratio	Entropy		modelo
2	8012	88808.7	88697.5	88843.7	12854	NA		2	-66936	134219	134101	134256	17461.6	NA		2	-368326	737204	737042	737255	76718.6	NA		2	-293794	588211	588024	588270	78514.4	NA			2	-946243	1.89328e+06	1.89306e+06	1.89335e+06	217016	NA		2	-807707	1.61622e+06	1.616e+06	1.61629e+06	221712	NA		2
3	7994	87548	87379.6	87601	11431.4	0.86		3	-66084.9	132695	132517	132751	15759.2	0.789		3	-364850	730535	730290	730612	69767.6	0.628		3	-288762	578464	578181	578553	68450.6	0.617			3	-939384	1.87997e+06	1.87964e+06	1.88007e+06	203299	0.472		3	-798092	1.5974e+06	1.59706e+06	1.59751e+06	202483	0.558		3
4	7976	87052.6	86826.9	87123.6	10774.1	0.877		4	-65357.8	131419	131180	131494	14305.2	0.821		4	-363600	728316	727989	728419	67266.7	0.581		4	-287257	575770	575391	575889	65439.9	0.678			4	-935605	1.87282e+06	1.87237e+06	1.87296e+06	195740	0.459		4	-794145	1.58992e+06	1.58946e+06	1.59006e+06	194589	0.579		4
5	7958	86716	86433.2	86805	10275.6	0.727		5	-65026.7	130935	130636	131029	13642.9	0.843		5	-362408	726215	725805	726344	64883.8	0.657		5	-286057	573687	573213	573836	63040.6	0.646			5	-933130	1.86827e+06	1.86772e+06	1.86845e+06	190791	0.462		5	-791439	1.58492e+06	1.58435e+06	1.5851e+06	189176	0.53		5
6	7940	86277.3	85937.3	86384.3	9675.04	0.858		6	-64826.5	130712	130353	130825	13242.5	0.904		6	-361483	724645	724153	724800	63032.6	0.705		6	-285126	572141	571572	572320	61178.3	0.702			6	-931574	1.86556e+06	1.8649e+06	1.86577e+06	187679	0.495		6	-789391	1.58123e+06	1.58055e+06	1.58145e+06	185082	0.552		6
7	7922	85581.7	85184.5	85706.7	8817.56	0.911		7	-64433.6	130105	129685	130237	12456.6	0.846		7	-360975	723911	723336	724092	62016.3	0.782		7	-284536	571276	570612	571485	59997.4	0.703			7	-930132	1.86308e+06	1.86231e+06	1.86333e+06	184795	0.519		7	-787803	1.57846e+06	1.57767e+06	1.57872e+06	181904	0.524		7
8	7904	85481.3	85026.9	85624.3	8555.28	0.864		8	-64034.2	129484	129004	129635	11657.8	0.895		8	-360636	723515	722857	723722	61338.5	0.785		8	-283644	569808	569049	570047	58212.9	0.735			8	-929026	1.86128e+06	1.86039e+06	1.86155e+06	182582	0.589		8	-786309	1.57589e+06	1.57497e+06	1.57617e+06	178916	0.534		8
9	7886	85231	84719.4	85392	8143.13	0.968		9	-63822	129238	128697	129408	11233.4	0.934		9	-359799	722122	721382	722355	59664.4	0.843		9	-283470	569777	568923	570046	57865.5	0.724			9	-927783	1.85919e+06	1.8582e+06	1.85951e+06	180095	0.641		9	-785506	1.57469e+06	1.57366e+06	1.57501e+06	177310	0.54		9
10	7868	85201.8	84633	85380.8	7952.06	0.9		10	-63511.2	128794	128194	128983	10612	0.878		10	-359439	721684	720861	721943	58944.6	0.818		10	-282433	568021	567071	568320	55792.4	0.81			10	-926910	1.85785e+06	1.85674e+06	1.8582e+06	178349	0.661		10	-784633	1.57335e+06	1.57221e+06	1.57371e+06	175564	0.562		10
11	7850	84880	84253.9	85077	7468.32	0.812		11	-63253.7	128457	127796	128665	10097	NA		11	-358891	720869	719964	721154	57848	0.824		11	-282016	567502	566457	567831	54957.2	0.822			11	-925794	1.85603e+06	1.8548e+06	1.85641e+06	176117	0.661		11	-782969	1.57044e+06	1.56918e+06	1.57083e+06	172237	0.701		11
12	7832	84623.9	83940.7	84838.9	7050.41	NA		12	-63027.4	128183	127462	128410	9644.33	0.988		12	-358519	720408	719419	720719	57104.7	0.744		12	-281972	567732	566591	568091	54870.6	0.794			12	-925170	1.85518e+06	1.85385e+06	1.8556e+06	174869	0.674		12	-782174	1.56926e+06	1.56789e+06	1.56969e+06	170646	0.695		12
[truncated: 27 more columns]

## Sheet: Figures LCA
Figures S3-S5-S7-S9-S11-S13-S15-S17-S19-S21
Figure S3				Figure S5				Figure S7				Figure S9				Figure S11				Figure S13				Figure S15				Figure S17				Figure S19				Figure S21
Prevalence	Condition	Pattern		Prevalence	Condition	Pattern		Prevalence	Condition	Pattern		Prevalence	Condition	Pattern		Prevalence	Condition	Pattern		Prevalence	Condition	Pattern		Prevalence	Condition	Pattern		Prevalence	Condition	Pattern		Prevalence	Condition	Pattern		Prevalence	Condition	Pattern
0.0228825	Dyslipidemia	C1		0.0982143	Dyslipidemia	C1		0.440179	Dyslipidemia	C1		0.178783	Dyslipidemia	C1		0.554804	Dyslipidemia	C1		0.547151	Dyslipidemia	C1		0.608391	Dyslipidemia	C1		0.495345	Dyslipidemia	C1		0.4895	Dyslipidemia	C1		0.534495	Dyslipidemia	C1
0.539235	Dyslipidemia	C2		0.0890588	Dyslipidemia	C2		0.162927	Dyslipidemia	C2		0.264135	Dyslipidemia	C2		0.515181	Dyslipidemia	C2		0.571468	Dyslipidemia	C2		0.637325	Dyslipidemia	C2		0.870335	Dyslipidemia	C2		0.61082	Dyslipidemia	C2		0.478114	Dyslipidemia	C2
0.0134835	Dyslipidemia	C3		0.015774	Dyslipidemia	C3		0.131928	Dyslipidemia	C3		0.209742	Dyslipidemia	C3		0.671617	Dyslipidemia	C3		0.539171	Dyslipidemia	C3		0.75948	Dyslipidemia	C3		0.693975	Dyslipidemia	C3		0.591832	Dyslipidemia	C3		0.694758	Dyslipidemia	C3
0.0889412	Dyslipidemia	C4		0.151942	Dyslipidemia	C4		0.311033	Dyslipidemia	C4		0.0689636	Dyslipidemia	C4		0.367403	Dyslipidemia	C4		0.85568	Dyslipidemia	C4		0.646025	Dyslipidemia	C4		0.611934	Dyslipidemia	C4		0.748221	Dyslipidemia	C4		0.836885	Dyslipidemia	C4
0.082852	Dyslipidemia	C5		0.0328447	Dyslipidemia	C5		0.188643	Dyslipidemia	C5		0.565827	Dyslipidemia	C5		0.606994	Dyslipidemia	C5		0.314698	Dyslipidemia	C5		0.851584	Dyslipidemia	C5		0.53388	Dyslipidemia	C5		0.833242	Dyslipidemia	C5		0.444772	Dyslipidemia	C5
0.0546291	Dyslipidemia	C6		0.0282813	Dyslipidemia	C6		0.259004	Dyslipidemia	C6		0.165159	Dyslipidemia	C6		0.333308	Dyslipidemia	C6		0.73301	Dyslipidemia	C6		0.668847	Dyslipidemia	C6		0.672573	Dyslipidemia	C6		0.61943	Dyslipidemia	C6		0.512801	Dyslipidemia	C6
0.0583766	Dyslipidemia	C7		0.031045	Dyslipidemia	C7		0.122387	Dyslipidemia	C7		0.145105	Dyslipidemia	C7		0.765975	Dyslipidemia	C7		0.432819	Dyslipidemia	C7		0.590483	Dyslipidemia	C7		0.645778	Dyslipidemia	C7		0.594939	Dyslipidemia	C7		0.613666	Dyslipidemia	C7
0.0889396	Dyslipidemia	C8		0.141893	Dyslipidemia	C8		0.221048	Dyslipidemia	Prevalence		0.187556	Dyslipidemia	C8		0.56933	Dyslipidemia	C8		0.494162	Dyslipidemia	C8		0.673867	Dyslipidemia	Prevalence		0.520217	Dyslipidemia	C8		0.620395	Dyslipidemia	Prevalence		0.448497	Dyslipidemia	C8
0.109606	Dyslipidemia	Prevalence		0.0720163	Dyslipidemia	Prevalence		0.203894	Anxiety disorder	C1		0.282691	Dyslipidemia	Prevalence		0.334539	Dyslipidemia	C9		0.58066	Dyslipidemia	Prevalence		0.246903	Anxiety disorder	C1		0.631592	Dyslipidemia	Prevalence		0.208811	Anxiety disorder	C1		0.568251	Dyslipidemia	Prevalence
8.55037e-172	Anxiety disorder	C1		0.0366305	Anxiety disorder	C1		1	Anxiety disorder	C2		0.129928	Anxiety disorder	C1		0.508219	Dyslipidemia	Prevalence		0.0508767	Anxiety disorder	C1		0.109341	Anxiety disorder	C2		0.069036	Anxiety disorder	C1		0.216341	Anxiety disorder	C2		0.0777078	Anxiety disorder	C1
0.0079095	Anxiety disorder	C2		0.0624806	Anxiety disorder	C2		0.178119	Anxiety disorder	C3		0.101714	Anxiety disorder	C2		0.144012	Anxiety disorder	C1		0.10379	Anxiety disorder	C2		0.555992	Anxiety disorder	C3		0.150614	Anxiety disorder	C2		0.12909	Anxiety disorder	C3		0.0992749	Anxiety disorder	C2
1.44132e-17	Anxiety disorder	C3		0.0221778	Anxiety disorder	C3		1.38501e-05	Anxiety disorder	C4		0.178032	Anxiety disorder	C3		0.213552	Anxiety disorder	C2		0.100531	Anxiety disorder	C3		0.181986	Anxiety disorder	C4		0.113761	Anxiety disorder	C3		0.521287	Anxiety disorder	C4		0.119391	Anxiety disorder	C3
0.0222369	Anxiety disorder	C4		0.0489924	Anxiety disorder	C4		0.227389	Anxiety disorder	C5		0.0600147	Anxiety disorder	C4		0.701959	Anxiety disorder	C3		0.293832	Anxiety disorder	C4		0.313752	Anxiety disorder	C5		0.034372	Anxiety disorder	C4		0.224947	Anxiety disorder	C5		0.119426	Anxiety disorder	C4
1	Anxiety disorder	C5		0.040479	Anxiety disorder	C5		0.185214	Anxiety disorder	C6		0.128279	Anxiety disorder	C5		0.194699	Anxiety disorder	C4		0.161384	Anxiety disorder	C5		0.17917	Anxiety disorder	C6		0.467344	Anxiety disorder	C5		0.0883008	Anxiety disorder	C6		0.0609597	Anxiety disorder	C5
0.0299854	Anxiety disorder	C6		0.0334053	Anxiety disorder	C6		0.593315	Anxiety disorder	C7		0.389474	Anxiety disorder	C6		0.22924	Anxiety disorder	C5		0.114797	Anxiety disorder	C6		0.52518	Anxiety disorder	C7		0.0666299	Anxiety disorder	C6		0.145343	Anxiety disorder	C7		0.0468149	Anxiety disorder	C6
0.00212442	Anxiety disorder	C7		0.069388	Anxiety disorder	C7		0.363992	Anxiety disorder	Prevalence		0.0916267	Anxiety disorder	C7		0.220167	Anxiety disorder	C6		0.638593	Anxiety disorder	C7		0.244661	Anxiety disorder	Prevalence		0.0769339	Anxiety disorder	C7		0.196269	Anxiety disorder	Prevalence		0.0432276	Anxiety disorder	C7
4.43289e-56	Anxiety disorder	C8		0.133954	Anxiety disorder	C8		0.0157961	Adult personality and behavior disorder	C1		1	Anxiety disorder	C8		0.373273	Anxiety disorder	C7		0.160813	Anxiety disorder	C8		0.00649049	Adult personality and behavior disorder	C1		0.110156	Anxiety disorder	C8		0.146698	Mood disorder	C1		0.185033	Anxiety disorder	C8
0.100162	Anxiety disorder	Prevalence		0.0633642	Anxiety disorder	Prevalence		0.0186219	Adult personality and behavior disorder	C2		0.263756	Anxiety disorder	Prevalence		0.198275	Anxiety disorder	C8		0.191246	Anxiety disorder	Prevalence		3.23873e-42	Adult personality and behavior disorder	C2		0.106854	Anxiety disorder	Prevalence		0.174718	Mood disorder	C2		0.0857423	Anxiety disorder	Prevalence
0.007649	Epilepsy	C1		0.00883368	Adult personality and behavior disorder	C1		0.0122871	Adult personality and behavior disorder	C3		0.02406	Adult personality and behavior disorder	C1		0.746427	Anxiety disorder	C9		0.00326201	Adult personality and behavior disorder	C1		0.0351074	Adult personality and behavior disorder	C3		0.00241502	Adult personality and behavior disorder	C1		0.0960709	Mood disorder	C3		0.0314371	Mood disorder	C1
0.059387	Epilepsy	C2		0.0183134	Adult personality and behavior disorder	C2		0.00972989	Adult personality and behavior disorder	C4		0.0177802	Adult personality and behavior disorder	C2		0.331252	Anxiety disorder	Prevalence		0.00508909	Adult personality and behavior disorder	C2		0.00194175	Adult personality and behavior disorder	C4		0.019067	Adult personality and behavior disorder	C2		0.454603	Mood disorder	C4		0.053172	Mood disorder	C2
0.00285906	Epilepsy	C3		0.00442933	Adult personality and behavior disorder	C3		0.0114953	Adult personality and behavior disorder	C5		0.0275764	Adult personality and behavior disorder	C3		0.00432551	Adult personality and behavior disorder	C1		0.00107345	Adult personality and behavior disorder	C3		0.0217195	Adult personality and behavior disorder	C5		0.00343524	Adult personality and behavior disorder	C3		0.20051	Mood disorder	C5		0.0801873	Mood disorder	C3
0.0526204	Epilepsy	C4		0.0170677	Adult personality and behavior disorder	C4		0.00710206	Adult personality and behavior disorder	C6		0.0147791	Adult personality and behavior disorder	C4		2.07731e-84	Adult personality and behavior disorder	C2		0.0551742	Adult personality and behavior disorder	C4		1.15256e-88	Adult personality and behavior disorder	C6		2.80429e-14	Adult personality and behavior disorder	C4		0.0549813	Mood disorder	C6		0.0936958	Mood disorder	C4
0.0444359	Epilepsy	C5		0.00337742	Adult personality and behavior disorder	C5		0.999999	Adult personality and behavior disorder	C7		0.0143512	Adult personality and behavior disorder	C5		0.106648	Adult personality and behavior disorder	C3		0.06074	Adult personality and behavior disorder	C5		0.0954739	Adult personality and behavior disorder	C7		0.113469	Adult personality and behavior disorder	C5		0.0602554	Mood disorder	C7		0.0401099	Mood disorder	C5
0.273874	Epilepsy	C6		0.00176615	Adult personality and behavior disorder	C6		0.0465789	Adult personality and behavior disorder	Prevalence		0.482658	Adult personality and behavior disorder	C6		0.000931619	Adult personality and behavior disorder	C4		7.72595e-32	Adult personality and behavior disorder	C6		0.0121921	Adult personality and behavior disorder	Prevalence		0.00187877	Adult personality and behavior disorder	C6		0.136753	Mood disorder	Prevalence		0.0266343	Mood disorder	C6
0.0241825	Epilepsy	C7		0.0835133	Adult personality and behavior disorder	C7		0.0879403	Mood disorder	C1		0.126535	Adult personality and behavior disorder	C7		8.71198e-80	Adult personality and behavior disorder	C5		0.192668	Adult personality and behavior disorder	C7		0.164495	Mood disorder	C1		3.54333e-12	Adult personality and behavior disorder	C7		0.0512284	Epilepsy	C1		0.0197689	Mood disorder	C7
0.0657346	Epilepsy	C8		0.0402495	Adult personality and behavior disorder	C8		0.276236	Mood disorder	C2		0.116557	Adult personality and behavior disorder	C8		0.00136258	Adult personality and behavior disorder	C6		0.000686772	Adult personality and behavior disorder	C8		0.0489262	Mood disorder	C2		0.0179528	Adult personality and behavior disorder	C8		0.0262564	Epilepsy	C2		0.139155	Mood disorder	C8
0.0642475	Epilepsy	Prevalence		0.0276529	Adult personality and behavior disorder	Prevalence		0.0561723	Mood disorder	C3		0.0776554	Adult personality and behavior disorder	Prevalence		0.0499831	Adult personality and behavior disorder	C7		0.0318593	Adult personality and behavior disorder	Prevalence		0.451806	Mood disorder	C3		0.0113755	Adult personality and behavior disorder	Prevalence		0.0171719	Epilepsy	C3		0.0517393	Mood disorder	Prevalence
1	Asthma	C1		0.516105	Epilepsy	C1		0.155758	Mood disorder	C4		0.00481934	Intellectual disability	C1		1.41481e-08	Adult personality and behavior disorder	C8		0.0243011	Mood disorder	C1		0.11255	Mood disorder	C4		0.0269803	Mood disorder	C1		0.0413692	Epilepsy	C4		0.012866	Epilepsy	C1
0.307269	Asthma	C2		0.037231	Epilepsy	C2		0.102995	Mood disorder	C5		0.00254217	Intellectual disability	C2		0.11123	Adult personality and behavior disorder	C9		0.0390852	Mood disorder	C2		0.28627	Mood disorder	C5		0.129274	Mood disorder	C2		0.0507835	Epilepsy	C5		0.0548038	Epilepsy	C2
1	Asthma	C3		0.00319661	Epilepsy	C3		0.0786151	Mood disorder	C6		1.00203e-38	Intellectual disability	C3		0.0273664	Adult personality and behavior disorder	Prevalence		0.0354584	Mood disorder	C3		0.0762915	Mood disorder	C6		0.0616885	Mood disorder	C3		0.0140839	Epilepsy	C6		0.0227505	Epilepsy	C3
1	Asthma	C4		3.1835e-126	Epilepsy	C4		0.443462	Mood disorder	C7		0.00287949	Intellectual disability	C4		0.0614791	Mood disorder	C1		0.216362	Mood disorder	C4		0.478935	Mood disorder	C7		0.0171714	Mood disorder	C4		0.00801308	Epilepsy	C7		0.0404972	Epilepsy	C4
0.465939	Asthma	C5		0.022488	Epilepsy	C5		0.142826	Mood disorder	Prevalence		0.00711963	Intellectual disability	C5		0.079098	Mood disorder	C2		0.0888327	Mood disorder	C5		0.160107	Mood disorder	Prevalence		0.426398	Mood disorder	C5		0.0233332	Epilepsy	Prevalence		0.0151444	Epilepsy	C5
0.225556	Asthma	C6		0.00817571	Epilepsy	C6		0.0227976	Epilepsy	C1		0.0969929	Intellectual disability	C6		0.575236	Mood disorder	C3		0.0265606	Mood disorder	C6		0.0137442	Epilepsy	C1		0.0309905	Mood disorder	C6		0.546431	Arthrosis, spondylosis	C1		0.0114542	Epilepsy	C6
0.0965706	Asthma	C7		0.0687629	Epilepsy	C7		0.0346106	Epilepsy	C2		0.302537	Intellectual disability	C7		0.0824709	Mood disorder	C4		0.478355	Mood disorder	C7		0.011228	Epilepsy	C2		0.021553	Mood disorder	C7		0.828871	Arthrosis, spondylosis	C2		0.02365	Epilepsy	C7
0.0769064	Asthma	C8		0.0465944	Epilepsy	C8		0.029825	Epilepsy	C3		0.00625564	Intellectual disability	C8		0.0736004	Mood disorder	C5		0.0343796	Mood disorder	C8		0.0212653	Epilepsy	C3		0.0731868	Mood disorder	C8		0.75157	Arthrosis, spondylosis	C3		0.0677672	Epilepsy	C8
0.57624	Asthma	Prevalence		0.0591229	Epilepsy	Prevalence		0.0952371	Epilepsy	C4		0.0320745	Intellectual disability	Prevalence		0.0637459	Mood disorder	C6		0.0984619	Mood disorder	Prevalence		0.0268495	Epilepsy	C4		0.0658917	Mood disorder	Prevalence		0.957047	Arthrosis, spondylosis	C4		0.0243998	Epilepsy	Prevalence
1	Food intolerance syndrome	C1		0.360169	Asthma	C1		0.0175745	Epilepsy	C5		0.0421575	Mood disorder	C1		0.284274	Mood disorder	C7		0.0156056	Epilepsy	C1		0.0511528	Epilepsy	C5		0.0256922	Epilepsy	C1		0.852154	Arthrosis, spondylosis	C5		0.549363	Arthrosis, spondylosis	C1
0.219483	Food intolerance syndrome	C2		2.77546e-19	Asthma	C2		0.0372931	Epilepsy	C6		0.0667436	Mood disorder	C2		0.0619257	Mood disorder	C8		0.022911	Epilepsy	C2		0.0111872	Epilepsy	C6		0.0567876	Epilepsy	C2		0.684832	Arthrosis, spondylosis	C6		0.491324	Arthrosis, spondylosis	C2
6.34283e-06	Food intolerance syndrome	C3		1	Asthma	C3		0.072606	Epilepsy	C7		0.0566231	Mood disorder	C3		0.49948	Mood disorder	C9		0.0113485	Epilepsy	C3		0.0654429	Epilepsy	C7		0.00966284	Epilepsy	C3		0.767409	Arthrosis, spondylosis	C7		0.939907	Arthrosis, spondylosis	C3
2.03174e-17	Food intolerance syndrome	C4		0.666877	Asthma	C4		0.040577	Epilepsy	Prevalence		0.0146497	Mood disorder	C4		0.180329	Mood disorder	Prevalence		0.0388347	Epilepsy	C4		0.0191883	Epilepsy	Prevalence		0.0113278	Epilepsy	C4		0.7569	Arthrosis, spondylosis	Prevalence		0.611263	Arthrosis, spondylosis	C4
0.134793	Food intolerance syndrome	C5		0.351964	Asthma	C5		0.0777331	Arthrosis, spondylosis	C1		0.0655079	Mood disorder	C5		0.0149274	Epilepsy	C1		0.0761689	Epilepsy	C5		0.669384	Arthrosis, spondylosis	C1		0.0571856	Epilepsy	C5		0.0432074	Asthma	C1		0.537167	Arthrosis, spondylosis	C5
0.123351	Food intolerance syndrome	C6		0.868161	Asthma	C6		0.0589293	Arthrosis, spondylosis	C2		0.347494	Mood disorder	C6		0.011411	Epilepsy	C2		0.0147773	Epilepsy	C6		0.612718	Arthrosis, spondylosis	C2		0.0127785	Epilepsy	C6		0.85808	Asthma	C2		0.464677	Arthrosis, spondylosis	C6
0.296595	Food intolerance syndrome	C7		0.346632	Asthma	C7		0.0373698	Arthrosis, spondylosis	C3		0.074474	Mood disorder	C7		0.0334696	Epilepsy	C3		0.0434286	Epilepsy	C7		0.97056	Arthrosis, spondylosis	C3		0.011074	Epilepsy	C7		0.0733004	Asthma	C3		0.50223	Arthrosis, spondylosis	C7
0.580625	Food intolerance syndrome	C8		0.798031	Asthma	C8		0.0104669	Arthrosis, spondylosis	C4		0.263831	Mood disorder	C8		0.0147361	Epilepsy	C4		0.0321418	Epilepsy	C8		0.697769	Arthrosis, spondylosis	C4		0.0546791	Epilepsy	C8		0.0893918	Asthma	C4		0.504141	Arthrosis, spondylosis	C8
0.225923	Food intolerance syndrome	Prevalence		0.605056	Asthma	Prevalence		1	Arthrosis, spondylosis	C5		0.107081	Mood disorder	Prevalence		0.0313925	Epilepsy	C5		0.0275616	Epilepsy	Prevalence		0.811874	Arthrosis, spondylosis	C5		0.0213707	Epilepsy	Prevalence		0.127881	Asthma	C5		0.561244	Arthrosis, spondylosis	Prevalence
0.171513	Atopic dermatitis	C1		0.103328	Food intolerance syndrome	C1		0.0461571	Arthrosis, spondylosis	C6		0.0330052	Epilepsy	C1		0.0128969	Epilepsy	C6		0.173763	Arthrosis, spondylosis	C1		0.669962	Arthrosis, spondylosis	C6		0.351954	Arthrosis, spondylosis	C1		0.0454947	Asthma	C6		0.0231783	Asthma	C1
0.244081	Atopic dermatitis	C2		0.315573	Food intolerance syndrome	C2		0.0636054	Arthrosis, spondylosis	C7		0.0317265	Epilepsy	C2		0.0499198	Epilepsy	C7		0.189261	Arthrosis, spondylosis	C2		0.556217	Arthrosis, spondylosis	C7		0.551774	Arthrosis, spondylosis	C2		0.0572665	Asthma	C7		0.0475477	Asthma	C2
1	Atopic dermatitis	C3		0.0784049	Food intolerance syndrome	C3		0.107385	Arthrosis, spondylosis	Prevalence		0.0207502	Epilepsy	C3		0.0113183	Epilepsy	C8		0.578466	Arthrosis, spondylosis	C3		0.696656	Arthrosis, spondylosis	Prevalence		0.875035	Arthrosis, spondylosis	C3		0.0939108	Asthma	Prevalence		0.0954538	Asthma	C3
3.52171e-13	Atopic dermatitis	C4		0.0812296	Food intolerance syndrome	C4		0.167111	Asthma	C1		0.015237	Epilepsy	C4		0.0293209	Epilepsy	C9		0.463071	Arthrosis, spondylosis	C4		0.494964	Asthma	C1		0.335343	Arthrosis, spondylosis	C4		0.00689797	Food intolerance syndrome	C1		0.0838228	Asthma	C4
0.245182	Atopic dermatitis	C5		0.266137	Food intolerance syndrome	C5		0.166743	Asthma	C2		0.0286	Epilepsy	C5		0.0209295	Epilepsy	Prevalence		0.168281	Arthrosis, spondylosis	C5		0.0527751	Asthma	C2		0.47171	Arthrosis, spondylosis	C5		0.0217377	Food intolerance syndrome	C2		0.176292	Asthma	C5
0.151619	Atopic dermatitis	C6		0.0699169	Food intolerance syndrome	C6		1	Asthma	C3		0.0548975	Epilepsy	C6		0.388524	Arthrosis, spondylosis	C1		0.24494	Arthrosis, spondylosis	C6		0.154222	Asthma	C3		0.393686	Arthrosis, spondylosis	C6		0.0117731	Food intolerance syndrome	C3		0.0379834	Asthma	C6
1	Atopic dermatitis	C7		0.106097	Food intolerance syndrome	C7		0.0233933	Asthma	C4		0.39563	Epilepsy	C7		1	Arthrosis, spondylosis	C2		0.234365	Arthrosis, spondylosis	C7		0.106169	Asthma	C4		0.492875	Arthrosis, spondylosis	C7		0.0240854	Food intolerance syndrome	C4		0.0265537	Asthma	C7
1.35595e-105	Atopic dermatitis	C8		0.3766	Food intolerance syndrome	C8		0.169472	Asthma	C5		0.0358538	Epilepsy	C8		0.858772	Arthrosis, spondylosis	C3		0.262658	Arthrosis, spondylosis	C8		0.167174	Asthma	C5		0.374219	Arthrosis, spondylosis	C8		0.0209616	Food intolerance syndrome	C5		0.0256985	Asthma	C8
0.380142	Atopic dermatitis	Prevalence		0.187039	Food intolerance syndrome	Prevalence		0.103312	Asthma	C6		0.0557566	Epilepsy	Prevalence		0.660692	Arthrosis, spondylosis	C4		0.285377	Arthrosis, spondylosis	Prevalence		0.0702953	Asthma	C6		0.464385	Arthrosis, spondylosis	Prevalence		0.0224461	Food intolerance syndrome	C6		0.056002	Asthma	Prevalence
0.0480575	COPD	C1		0.051759	Atopic dermatitis	C1		0.179072	Asthma	C7		0.0571798	Arthrosis, spondylosis	C1		0.100959	Arthrosis, spondylosis	C5		0.0302696	Asthma	C1		0.0519652	Asthma	C7		0.126152	Asthma	C1		0.010522	Food intolerance syndrome	C7		0.0061412	Food intolerance syndrome	C1
0.0582255	COPD	C2		1	Atopic dermatitis	C2		0.355629	Asthma	Prevalence		0.422852	Arthrosis, spondylosis	C2		0.255057	Arthrosis, spondylosis	C6		0.0600153	Asthma	C2		0.0993781	Asthma	Prevalence		0.0630514	Asthma	C2		0.0146108	Food intolerance syndrome	Prevalence		0.0108324	Food intolerance syndrome	C2
0.0575197	COPD	C3		1	Atopic dermatitis	C3		0.0218774	Food intolerance syndrome	C1		0.0746394	Arthrosis, spondylosis	C3		0.559711	Arthrosis, spondylosis	C7		0.0543484	Asthma	C3		0.023468	Food intolerance syndrome	C1		0.102953	Asthma	C3		0.0044842	Rheumatoid arthritis	C1		0.0202741	Food intolerance syndrome	C3
0.308834	COPD	C4		0.189811	Atopic dermatitis	C4		0.0604237	Food intolerance syndrome	C2		0.0130059	Arthrosis, spondylosis	C4		0.245706	Arthrosis, spondylosis	C8		0.0986481	Asthma	C4		0.0177678	Food intolerance syndrome	C2		0.0155705	Asthma	C4		0.0219594	Rheumatoid arthritis	C2		0.0188314	Food intolerance syndrome	C4
0.0289146	COPD	C5		0.309377	Atopic dermatitis	C5		0.0783812	Food intolerance syndrome	C3		0.0726544	Arthrosis, spondylosis	C5		0.240268	Arthrosis, spondylosis	C9		0.0555318	Asthma	C5		0.049886	Food intolerance syndrome	C3		0.0407731	Asthma	C5		0.0219088	Rheumatoid arthritis	C3		0.0087494	Food intolerance syndrome	C5
0.0543191	COPD	C6		0.170024	Atopic dermatitis	C6		0.173192	Food intolerance syndrome	C4		0.0253592	Arthrosis, spondylosis	C6		0.439271	Arthrosis, spondylosis	Prevalence		0.0442199	Asthma	C6		0.017693	Food intolerance syndrome	C4		0.058619	Asthma	C6		0.0580117	Rheumatoid arthritis	C4		0.00493186	Food intolerance syndrome	C6
0.087922	COPD	C7		0.104507	Atopic dermatitis	C7		0.0543049	Food intolerance syndrome	C5		0.0286464	Arthrosis, spondylosis	C7		0.0789643	Asthma	C1		0.077954	Asthma	C7		0.0251923	Food intolerance syndrome	C5		0.0355616	Asthma	C7		0.0254056	Rheumatoid arthritis	C5		0.0255626	Food intolerance syndrome	C7
0.134573	COPD	C8		0.00597328	Atopic dermatitis	C8		0.0724569	Food intolerance syndrome	C6		0.0689171	Arthrosis, spondylosis	C8		0.0522953	Asthma	C2		0.305853	Asthma	C8		0.0157303	Food intolerance syndrome	C6		0.0320933	Asthma	C8		0.00425185	Rheumatoid arthritis	C6		0.00795631	Food intolerance syndrome	C8
0.116938	COPD	Prevalence		0.336755	Atopic dermatitis	Prevalence		0.0361667	Food intolerance syndrome	C7		0.085156	Arthrosis, spondylosis	Prevalence		0.23889	Asthma	C3		0.0971952	Asthma	Prevalence		0.0141537	Food intolerance syndrome	C7		0.0534517	Asthma	Prevalence		0.018678	Rheumatoid arthritis	C7		0.011612	Food intolerance syndrome	Prevalence
0.0026995	Hypothyroidism	C1		0.122861	COPD	C1		0.0763721	Food intolerance syndrome	Prevalence		1	Asthma	C1		0.0982637	Asthma	C4		0.0153187	Food intolerance syndrome	C1		0.0210294	Food intolerance syndrome	Prevalence		0.0094373	Food intolerance syndrome	C1		0.0206917	Rheumatoid arthritis	Prevalence		0.00828196	Rheumatoid arthritis	C1
0.208345	Hypothyroidism	C2		0.0751809	COPD	C2		0.00739838	Atopic dermatitis	C1		0.0654441	Asthma	C2		0.0177463	Asthma	C5		0.0089625	Food intolerance syndrome	C2		0.0275094	Rheumatoid arthritis	C1		0.0165169	Food intolerance syndrome	C2		0.00793933	Gout and other arthropathies	C1		0.0113364	Rheumatoid arthritis	C2
0.00681004	Hypothyroidism	C3		2.5119e-37	COPD	C3		0.0324734	Atopic dermatitis	C2		0.285525	Asthma	C3		1	Asthma	C6		0.0148017	Food intolerance syndrome	C3		0.00667105	Rheumatoid arthritis	C2		0.0222236	Food intolerance syndrome	C3		0.0441662	Gout and other arthropathies	C2		0.0885305	Rheumatoid arthritis	C3
0.045351	Hypothyroidism	C4		0.0527137	COPD	C4		0.134354	Atopic dermatitis	C3		0.746365	Asthma	C4		0.220496	Asthma	C7		0.0220323	Food intolerance syndrome	C4		0.0700228	Rheumatoid arthritis	C3		0.0131649	Food intolerance syndrome	C4		0.0695104	Gout and other arthropathies	C3		0.00545331	Rheumatoid arthritis	C4
0.0283817	Hypothyroidism	C5		0.0588932	COPD	C5		0.117067	Atopic dermatitis	C4		0.070456	Asthma	C5		0.0323282	Asthma	C8		0.00734025	Food intolerance syndrome	C5		0.0296737	Rheumatoid arthritis	C4		0.0172663	Food intolerance syndrome	C5		0.0797839	Gout and other arthropathies	C4		0.014316	Rheumatoid arthritis	C5
0.0415587	Hypothyroidism	C6		1	COPD	C6		0.0230719	Atopic dermatitis	C5		0.120736	Asthma	C6		0.0915382	Asthma	C9		0.0116499	Food intolerance syndrome	C6		0.0321862	Rheumatoid arthritis	C5		0.00766977	Food intolerance syndrome	C6		0.108511	Gout and other arthropathies	C5		0.00585676	Rheumatoid arthritis	C6
0.0154478	Hypothyroidism	C7		0.0378709	COPD	C7		0.0333638	Atopic dermatitis	C6		0.160008	Asthma	C7		0.144438	Asthma	Prevalence		0.0131261	Food intolerance syndrome	C7		0.0204734	Rheumatoid arthritis	C6		0.0110374	Food intolerance syndrome	C7		0.0426258	Gout and other arthropathies	C6		0.00661208	Rheumatoid arthritis	C7
0.0589597	Hypothyroidism	C8		0.0358931	COPD	C8		0.030452	Atopic dermatitis	C7		0.173485	Asthma	C8		0.0287869	Food intolerance syndrome	C1		0.0226735	Food intolerance syndrome	C8		0.00392078	Rheumatoid arthritis	C7		0.0106644	Food intolerance syndrome	C8		0.0307357	Gout and other arthropathies	C7		0.00895821	Rheumatoid arthritis	C8
0.0480925	Hypothyroidism	Prevalence		0.134702	COPD	Prevalence		0.0667887	Atopic dermatitis	Prevalence		0.378573	Asthma	Prevalence		0.0198993	Food intolerance syndrome	C2		0.0144311	Food intolerance syndrome	Prevalence		0.0241933	Rheumatoid arthritis	Prevalence		0.0125064	Food intolerance syndrome	Prevalence		0.0470242	Gout and other arthropathies	Prevalence		0.0143067	Rheumatoid arthritis	Prevalence
0.0223487	Obesity	C1		0.0862358	Hypothyroidism	C1		0.0359583	COPD	C1		0.0779915	Food intolerance syndrome	C1		0.0584328	Food intolerance syndrome	C3		0.0313227	Gout and other arthropathies	C1		0.0274039	Gout and other arthropathies	C1		0.00912292	Rheumatoid arthritis	C1		0.0671518	COPD	C1		0.107921	Gout and other arthropathies	C1
0.463992	Obesity	C2		0.0426899	Hypothyroidism	C2		0.0241351	COPD	C2		0.0645754	Food intolerance syndrome	C2		0.0286818	Food intolerance syndrome	C4		0.0816426	Gout and other arthropathies	C2		0.0318182	Gout and other arthropathies	C2		0.0199085	Rheumatoid arthritis	C2		0.910558	COPD	C2		0.152848	Gout and other arthropathies	C2
0.0467872	Obesity	C3		0.0107534	Hypothyroidism	C3		0.0907086	COPD	C3		0.0085821	Food intolerance syndrome	C3		0.0444072	Food intolerance syndrome	C5		0.281069	Gout and other arthropathies	C3		0.0430813	Gout and other arthropathies	C3		0.0986042	Rheumatoid arthritis	C3		0.117733	COPD	C3		0.483399	Gout and other arthropathies	C3
0.212079	Obesity	C4		0.0544732	Hypothyroidism	C4		0.03717	COPD	C4		0.077474	Food intolerance syndrome	C4		0.0352578	Food intolerance syndrome	C6		0.190932	Gout and other arthropathies	C4		0.0500538	Gout and other arthropathies	C4		0.000491219	Rheumatoid arthritis	C4		0.102961	COPD	C4		0.203454	Gout and other arthropathies	C4
0.130536	Obesity	C5		0.0173871	Hypothyroidism	C5		0.0275087	COPD	C5		0.0390527	Food intolerance syndrome	C5		0.0261663	Food intolerance syndrome	C7		0.0477829	Gout and other arthropathies	C5		0.0982555	Gout and other arthropathies	C5		0.00916694	Rheumatoid arthritis	C5		0.203258	COPD	C5		0.103554	Gout and other arthropathies	C5
0.0695008	Obesity	C6		0.00968594	Hypothyroidism	C6		0.0124466	COPD	C6		0.0163425	Food intolerance syndrome	C6		0.0165456	Food intolerance syndrome	C8		0.0919604	Gout and other arthropathies	C6		0.0141854	Gout and other arthropathies	C6		0.00974858	Rheumatoid arthritis	C6		0.0430029	COPD	C6		0.106049	Gout and other arthropathies	C6
0.105551	Obesity	C7		0.0197267	Hypothyroidism	C7		0.0265626	COPD	C7		0.088545	Food intolerance syndrome	C7		0.0278153	Food intolerance syndrome	C9		0.0249011	Gout and other arthropathies	C7		0.00688219	Gout and other arthropathies	C7		0.0101724	Rheumatoid arthritis	C7		0.0529547	COPD	C7		0.118383	Gout and other arthropathies	C7
0.125243	Obesity	C8		0.0833619	Hypothyroidism	C8		0.0427613	COPD	Prevalence		0.0327704	Food intolerance syndrome	C8		0.0297898	Food intolerance syndrome	Prevalence		0.026655	Gout and other arthropathies	C8		0.0274664	Gout and other arthropathies	Prevalence		0.00994991	Rheumatoid arthritis	C8		0.110448	COPD	Prevalence		0.0578772	Gout and other arthropathies	C8
0.148378	Obesity	Prevalence		0.0393587	Hypothyroidism	Prevalence		0.109051	Tobacco dependence	C1		0.0517703	Food intolerance syndrome	Prevalence		0.00722072	Rheumatoid arthritis	C1		0.0926374	Gout and other arthropathies	Prevalence		1	COPD	C1		0.015051	Rheumatoid arthritis	Prevalence		0.121775	Hypothyroidism	C1		0.143753	Gout and other arthropathies	Prevalence
0.0166961	Diabetes	C1		0.101288	Obesity	C1		0.116876	Tobacco dependence	C2		3.36386e-18	Atopic dermatitis	C1		0.0283951	Rheumatoid arthritis	C2		0.0539218	COPD	C1		0.0240183	COPD	C2		0.0522959	Gout and other arthropathies	C1		0.211235	Hypothyroidism	C2		5.65756e-06	COPD	C1
0.0858622	Diabetes	C2		0.07001	Obesity	C2		0.083815	Tobacco dependence	C3		0.0209649	Atopic dermatitis	C2		0.0497547	Rheumatoid arthritis	C3		0.155493	COPD	C2		0.101122	COPD	C3		0.182426	Gout and other arthropathies	C2		0.195244	Hypothyroidism	C3		0.467374	COPD	C2
0.00396611	Diabetes	C3		1.73182e-35	Obesity	C3		0.176296	Tobacco dependence	C4		0.0134358	Atopic dermatitis	C3		0.149866	Rheumatoid arthritis	C4		0.0315391	COPD	C3		0.102114	COPD	C4		0.427725	Gout and other arthropathies	C3		0.238614	Hypothyroidism	C4		0.418804	COPD	C3
0.0515813	Diabetes	C4		1	Obesity	C4		0.0786889	Tobacco dependence	C5		1	Atopic dermatitis	C4		0.00866557	Rheumatoid arthritis	C5		0.285237	COPD	C4		0.213617	COPD	C5		0.0534527	Gout and other arthropathies	C4		0.252135	Hypothyroidism	C5		0.511972	COPD	C4
0.0266422	Diabetes	C5		0.046109	Obesity	C5		0.0637031	Tobacco dependence	C6		0.00854257	Atopic dermatitis	C5		0.00557404	Rheumatoid arthritis	C6		0.205503	COPD	C5		0.0305125	COPD	C6		0.049131	Gout and other arthropathies	C5		0.141303	Hypothyroidism	C6		0.999935	COPD	C5
0.0126241	Diabetes	C6		0.0365542	Obesity	C6		0.104611	Tobacco dependence	C7		0.00463562	Atopic dermatitis	C6		0.0303109	Rheumatoid arthritis	C7		0.018095	COPD	C6		0.0421221	COPD	C7		0.126037	Gout and other arthropathies	C6		0.151169	Hypothyroidism	C7		0.302364	COPD	C6
0.0181124	Diabetes	C7		0.0535266	Obesity	C7		0.102899	Tobacco dependence	Prevalence		0.0375299	Atopic dermatitis	C7		0.00263498	Rheumatoid arthritis	C8		0.059948	COPD	C7		0.0896408	COPD	Prevalence		0.124389	Gout and other arthropathies	C7		0.172385	Hypothyroidism	Prevalence		0.187546	COPD	C7
0.0632717	Diabetes	C8		0.00561882	Obesity	C8		0.164889	Hypothyroidism	C1		0.0109	Atopic dermatitis	C8		0.0045409	Rheumatoid arthritis	C9		0.217536	COPD	C8		0.242818	Tobacco dependence	C1		0.138026	Gout and other arthropathies	C8		0.732816	Hypertension	C1		0.217394	COPD	C8
0.0342985	Diabetes	Prevalence		0.132327	Obesity	Prevalence		0.122168	Hypothyroidism	C2		0.0714136	Atopic dermatitis	Prevalence		0.0215234	Rheumatoid arthritis	Prevalence		0.096019	COPD	Prevalence		0.0246512	Tobacco dependence	C2		0.122919	Gout and other arthropathies	Prevalence		0.909977	Hypertension	C2		0.298726	COPD	Prevalence
0.0183227	Another arthropathy	C1		0.0166249	Diabetes	C1		0.187924	Hypothyroidism	C3		0.00928275	Gout and other arthropathies	C1		0.023003	COPD	C1		0.101344	Tobacco dependence	C1		0.0380057	Tobacco dependence	C3		0.535478	COPD	C1		0.939069	Hypertension	C3		0.0211028	Tobacco dependence	C1
0.0689321	Another arthropathy	C2		0.02131	Diabetes	C2		1.79774e-13	Hypothyroidism	C4		0.129686	Gout and other arthropathies	C2		0.0321391	COPD	C2		0.231675	Tobacco dependence	C2		0.0278734	Tobacco dependence	C4		0.403342	COPD	C2		0.919478	Hypertension	C4		0.199585	Tobacco dependence	C2
0.0114139	Another arthropathy	C3		0.00879621	Diabetes	C3		0.1615	Hypothyroidism	C5		0.0142566	Gout and other arthropathies	C3		0.15885	COPD	C3		0.0695674	Tobacco dependence	C3		0.0584714	Tobacco dependence	C5		0.303	COPD	C3		1	Hypertension	C5		0.0357422	Tobacco dependence	C3
0.079811	Another arthropathy	C4		0.0237247	Diabetes	C4		1	Hypothyroidism	C6		0.00154642	Gout and other arthropathies	C4		0.0472923	COPD	C4		0.340087	Tobacco dependence	C4		0.0305185	Tobacco dependence	C6		0.0861518	COPD	C4		0.95352	Hypertension	C6		0.0816561	Tobacco dependence	C4
0.0389587	Another arthropathy	C5		0.0100542	Diabetes	C5		0.152465	Hypothyroidism	C7		0.0561418	Gout and other arthropathies	C5		0.0567422	COPD	C5		0.325484	Tobacco dependence	C5		0.039004	Tobacco dependence	C7		0.163667	COPD	C5		0.838208	Hypertension	C7		0.0911102	Tobacco dependence	C5
0.0364183	Another arthropathy	C6		0.0435494	Diabetes	C6		0.285082	Hypothyroidism	Prevalence		0.00326059	Gout and other arthropathies	C6		0.182794	COPD	C6		0.0908397	Tobacco dependence	C6		0.0402995	Tobacco dependence	Prevalence		0.269621	COPD	C6		0.878959	Hypertension	Prevalence		0.0246866	Tobacco dependence	C6
0.0580751	Another arthropathy	C7		0.0120993	Diabetes	C7		0.57553	Hypertension	C1		0.00257214	Gout and other arthropathies	C7		0.299386	COPD	C7		0.11852	Tobacco dependence	C7		0.194824	Hypothyroidism	C1		0.0450627	COPD	C7		0.00788938	Hepatic steatosis	C1		0.026121	Tobacco dependence	C7
0.0775876	Another arthropathy	C8		0.0771054	Diabetes	C8		0.0942343	Hypertension	C2		0.00721573	Gout and other arthropathies	C8		0.0267506	COPD	C8		0.211554	Tobacco dependence	C8		0.181804	Hypothyroidism	C2		0.344486	COPD	C8		0.0450264	Hepatic steatosis	C2		0.0281469	Tobacco dependence	C8
0.050205	Another arthropathy	Prevalence		0.0298583	Diabetes	Prevalence		0.0674054	Hypertension	C3		0.0298715	Gout and other arthropathies	Prevalence		0.0458488	COPD	C9		0.150532	Tobacco dependence	Prevalence		0.279295	Hypothyroidism	C3		0.200569	COPD	Prevalence		0.0251073	Hepatic steatosis	C3		0.0425772	Tobacco dependence	Prevalence
0.0523204	Gastroesophageal reflux disease	C1		0.0251659	Another arthropathy	C1		0.103846	Hypertension	C4		0.112819	COPD	C1		0.0656239	COPD	Prevalence		0.0432676	Hypothyroidism	C1		0.237739	Hypothyroidism	C4		0.337603	Tobacco dependence	C1		0.0935384	Hepatic steatosis	C4		0.0468729	Hypothyroidism	C1
0.013775	Gastroesophageal reflux disease	C2		0.0750089	Another arthropathy	C2		0.110863	Hypertension	C5		0.036223	COPD	C2		0.0586705	Tobacco dependence	C1		0.0505708	Hypothyroidism	C2		0.300682	Hypothyroidism	C5		0.19529	Tobacco dependence	C2		0.0873072	Hepatic steatosis	C5		0.0373888	Hypothyroidism	C2
0.0374141	Gastroesophageal reflux disease	C3		0.0230475	Another arthropathy	C3		0.111561	Hypertension	C6		0.0628176	COPD	C3		0.0612489	Tobacco dependence	C2		0.0351787	Hypothyroidism	C3		0.216842	Hypothyroidism	C6		0.0872889	Tobacco dependence	C3		0.0585901	Hepatic steatosis	C6		0.0945619	Hypothyroidism	C3
0.151932	Gastroesophageal reflux disease	C4		0.0554188	Another arthropathy	C4		0.0638883	Hypertension	C7		0.0373332	COPD	C4		0.162737	Tobacco dependence	C3		0.081921	Hypothyroidism	C4		0.209104	Hypothyroidism	C7		0.061823	Tobacco dependence	C4		0.0274493	Hepatic steatosis	C7		0.104248	Hypothyroidism	C4
0.0874577	Gastroesophageal reflux disease	C5		0.0368586	Another arthropathy	C5		0.143712	Hypertension	Prevalence		0.0303496	COPD	C5		0.0812279	Tobacco dependence	C4		0.0261366	Hypothyroidism	C5		0.221954	Hypothyroidism	Prevalence		0.083003	Tobacco dependence	C5		0.0416036	Hepatic steatosis	Prevalence		0.0442676	Hypothyroidism	C5
0.110081	Gastroesophageal reflux disease	C6		0.0123869	Another arthropathy	C6		0.395845	Obesity	C1		0.025798	COPD	C6		0.150639	Tobacco dependence	C5		0.0498453	Hypothyroidism	C6		0.666129	Hypertension	C1		0.076438	Tobacco dependence	C6		0.0171799	Obesity	C1		0.0795145	Hypothyroidism	C6
0.320543	Gastroesophageal reflux disease	C7		0.0327625	Another arthropathy	C7		0.0659927	Obesity	C2		0.0408245	COPD	C7		0.0943395	Tobacco dependence	C6		0.0531199	Hypothyroidism	C7		0.857839	Hypertension	C2		0.0204219	Tobacco dependence	C7		0.152432	Obesity	C2		0.0591849	Hypothyroidism	C7
0.63351	Gastroesophageal reflux disease	C8		0.158917	Another arthropathy	C8		0.0973734	Obesity	C3		0.0250875	COPD	C8		0.294847	Tobacco dependence	C7		0.0560535	Hypothyroidism	C8		0.809504	Hypertension	C3		0.266355	Tobacco dependence	C8		0.0970883	Obesity	C3		0.0549216	Hypothyroidism	C8
0.170374	Gastroesophageal reflux disease	Prevalence		0.0608194	Another arthropathy	Prevalence		0.131241	Obesity	C4		0.0531078	COPD	Prevalence		0.0703136	Tobacco dependence	C8		0.0484732	Hypothyroidism	Prevalence		0.87985	Hypertension	C4		0.104109	Tobacco dependence	Prevalence		0.0978868	Obesity	C4		0.0631553	Hypothyroidism	Prevalence
3.44739e-170	Another developmental disorder	C1		0.141854	Gastroesophageal reflux disease	C1		0.0668697	Obesity	C5		0.0211288	Tobacco dependence	C1		0.113304	Tobacco dependence	C9		0.594016	Hypertension	C1		0.988381	Hypertension	C5		0.0334512	Hypothyroidism	C1		0.266584	Obesity	C5		0.771793	Hypertension	C1
0.0097457	Another developmental disorder	C2		6.02704e-13	Gastroesophageal reflux disease	C2		0.12126	Obesity	C6		0.0321038	Tobacco dependence	C2		0.103594	Tobacco dependence	Prevalence		0.669295	Hypertension	C2		0.621355	Hypertension	C6		0.103105	Hypothyroidism	C2		0.103773	Obesity	C6		0.74587	Hypertension	C2
0.000393051	Another developmental disorder	C3		3.06819e-46	Gastroesophageal reflux disease	C3		0.0737797	Obesity	C7		1	Tobacco dependence	C3		0.196734	Hypothyroidism	C1		0.420753	Hypertension	C3		0.579518	Hypertension	C7		0.0707119	Hypothyroidism	C3		0.0422335	Obesity	C7		0.971375	Hypertension	C3
0.0211818	Another developmental disorder	C4		0.0233489	Gastroesophageal reflux disease	C4		0.128363	Obesity	Prevalence		0.0117406	Tobacco dependence	C4		0.210781	Hypothyroidism	C2		0.899856	Hypertension	C4		0.722063	Hypertension	Prevalence		0.0410692	Hypothyroidism	C4		0.0820791	Obesity	Prevalence		0.988913	Hypertension	C4
0.0147451	Another developmental disorder	C5		1	Gastroesophageal reflux disease	C5		0.103627	Urinary lithiasis	C1		0.0871392	Tobacco dependence	C5		0.284364	Hypothyroidism	C3		0.280726	Hypertension	C5		0.0731712	Hepatic steatosis	C1		0.0633967	Hypothyroidism	C5		0.0131588	Urinary lithiasis	C1		0.699719	Hypertension	C5
0.614246	Another developmental disorder	C6		0.0266461	Gastroesophageal reflux disease	C6		0.114755	Urinary lithiasis	C2		0.109442	Tobacco dependence	C6		0.159666	Hypothyroidism	C4		0.69269	Hypertension	C6		0.0954836	Hepatic steatosis	C2		0.0768317	Hypothyroidism	C6		0.0366213	Urinary lithiasis	C2		0.866124	Hypertension	C6
0.0506621	Another developmental disorder	C7		0.0480029	Gastroesophageal reflux disease	C7		0.0789329	Urinary lithiasis	C3		0.00611447	Tobacco dependence	C7		0.382622	Hypothyroidism	C5		0.28826	Hypertension	C7		0.1841	Hepatic steatosis	C3		0.0481298	Hypothyroidism	C7		0.0365585	Urinary lithiasis	C3		0.911573	Hypertension	C7
0.0472832	Another developmental disorder	C8		8.87264e-31	Gastroesophageal reflux disease	C8		0.197033	Urinary lithiasis	C4		0.0749589	Tobacco dependence	C8		0.194635	Hypothyroidism	C6		0.312329	Hypertension	C8		0.0458928	Hepatic steatosis	C4		0.0462805	Hypothyroidism	C8		0.0758883	Urinary lithiasis	C4		0.683533	Hypertension	C8
0.0904685	Another developmental disorder	Prevalence		0.146408	Gastroesophageal reflux disease	Prevalence		0.0968995	Urinary lithiasis	C5		0.110202	Tobacco dependence	Prevalence		0.256419	Hypothyroidism	C7		0.51071	Hypertension	Prevalence		0.166463	Hepatic steatosis	C5		0.0546658	Hypothyroidism	Prevalence		0.0560305	Urinary lithiasis	C5		0.824988	Hypertension	Prevalence
0.00614667	Neurological disease with non-stroke motor deficit	C1		0.389846	Another developmental disorder	C1		0.0832087	Urinary lithiasis	C6		0.0751468	Hypothyroidism	C1		0.209834	Hypothyroidism	C8		0.0721337	Hepatic steatosis	C1		0.0317005	Hepatic steatosis	C6		0.507382	Hypertension	C1		0.0292039	Urinary lithiasis	C6		0.029562	Hepatic steatosis	C1
0.00965108	Neurological disease with non-stroke motor deficit	C2		0.139241	Another developmental disorder	C2		0.068828	Urinary lithiasis	C7		0.0512438	Hypothyroidism	C2		0.166115	Hypothyroidism	C9		0.0271726	Hepatic steatosis	C2		0.0284177	Hepatic steatosis	C7		0.974926	Hypertension	C2		0.0368562	Urinary lithiasis	C7		0.146671	Hepatic steatosis	C2
0.00120875	Neurological disease with non-stroke motor deficit	C3		0.0113982	Another developmental disorder	C3		0.106579	Urinary lithiasis	Prevalence		0.00589405	Hypothyroidism	C3		0.232208	Hypothyroidism	Prevalence		0.0622906	Hepatic steatosis	C3		0.0710662	Hepatic steatosis	Prevalence		0.859452	Hypertension	C3		0.038797	Urinary lithiasis	Prevalence		0.0901958	Hepatic steatosis	C3
0.0170452	Neurological disease with non-stroke motor deficit	C4		0.0160731	Another developmental disorder	C4		0.249183	Diabetes	C1		0.043773	Hypothyroidism	C4		0.639568	Hypertension	C1		0.236932	Hepatic steatosis	C4		0.101647	Obesity	C1		0.793415	Hypertension	C4		0.280136	Diabetes	C1		0.0691338	Hepatic steatosis	C4
0.00782828	Neurological disease with non-stroke motor deficit	C5		0.066801	Another developmental disorder	C5		0.0377357	Diabetes	C2		0.135799	Hypothyroidism	C5		0.286001	Hypertension	C2		0.0914926	Hepatic steatosis	C5		0.14665	Obesity	C2		0.560656	Hypertension	C5		0.379713	Diabetes	C2		0.0274487	Hepatic steatosis	C5
0.166571	Neurological disease with non-stroke motor deficit	C6		0.0146266	Another developmental disorder	C6		0.0352665	Diabetes	C3		0.0511497	Hypothyroidism	C6		0.625828	Hypertension	C3		0.0819556	Hepatic steatosis	C6		0.161346	Obesity	C3		0.85953	Hypertension	C6		0.286006	Diabetes	C3		0.020145	Hepatic steatosis	C6
0.00157074	Neurological disease with non-stroke motor deficit	C7		0.570756	Another developmental disorder	C7		0.0827157	Diabetes	C4		0.144878	Hypothyroidism	C7		0.287925	Hypertension	C4		0.0340779	Hepatic steatosis	C7		0.169142	Obesity	C4		0.702804	Hypertension	C7		0.427424	Diabetes	C4		0.0589008	Hepatic steatosis	C7
0.0145831	Neurological disease with non-stroke motor deficit	C8		0.0216325	Another developmental disorder	C8		0.042656	Diabetes	C5		0.0453524	Hypothyroidism	C8		0.037948	Hypertension	C5		0.0535228	Hepatic steatosis	C8		0.388942	Obesity	C5		0.655364	Hypertension	C8		0.889652	Diabetes	C5		0.0259116	Hepatic steatosis	C8
0.0272151	Neurological disease with non-stroke motor deficit	Prevalence		0.149716	Another developmental disorder	Prevalence		0.0730902	Diabetes	C6		0.08214	Hypothyroidism	Prevalence		0.278647	Hypertension	C6		0.0743384	Hepatic steatosis	Prevalence		0.0373428	Obesity	C6		0.726388	Hypertension	Prevalence		0.967934	Diabetes	C6		0.0431161	Hepatic steatosis	Prevalence
0.00840233	Congenital cardiac and circulatory anomaly	C1		0.323829	Neurological disease with non-stroke motor deficit	C1		0.0326209	Diabetes	C7		0.093736	Hypertension	C1		0.868924	Hypertension	C7		0.164638	Obesity	C1		0.0563231	Obesity	C7		0.0542004	Hepatic steatosis	C1		0.18073	Diabetes	C7		0.0191599	Obesity	C1
0.0228919	Congenital cardiac and circulatory anomaly	C2		0.0102826	Neurological disease with non-stroke motor deficit	C2		0.0721412	Diabetes	Prevalence		0.133845	Hypertension	C2		1	Hypertension	C8		0.125455	Obesity	C2		0.102488	Obesity	Prevalence		0.124032	Hepatic steatosis	C2		0.401811	Diabetes	Prevalence		0.0724876	Obesity	C2
0.00630492	Congenital cardiac and circulatory anomaly	C3		0.00207653	Neurological disease with non-stroke motor deficit	C3		0.0311332	Another arthropathy	C1		0.0696884	Hypertension	C3		0.217117	Hypertension	C9		0.0536764	Obesity	C3		0.0670377	Urinary lithiasis	C1		0.1768	Hepatic steatosis	C3		0.0274917	Acquired valve disease	C1		0.111299	Obesity	C3
0.0472462	Congenital cardiac and circulatory anomaly	C4		0.000963625	Neurological disease with non-stroke motor deficit	C4		0.0445775	Another arthropathy	C2		0.0217241	Hypertension	C4		0.427221	Hypertension	Prevalence		0.346044	Obesity	C4		0.0537706	Urinary lithiasis	C2		0.0652762	Hepatic steatosis	C4		0.131564	Acquired valve disease	C2		0.153094	Obesity	C4
0.0097572	Congenital cardiac and circulatory anomaly	C5		7.81076e-133	Neurological disease with non-stroke motor deficit	C5		0.0383025	Another arthropathy	C3		0.406667	Hypertension	C5		0.128206	Hepatic steatosis	C1		0.0263248	Obesity	C5		0.120466	Urinary lithiasis	C3		0.0549556	Hepatic steatosis	C5		0.420717	Acquired valve disease	C3		0.0370737	Obesity	C5
0.106682	Congenital cardiac and circulatory anomaly	C6		0.00334632	Neurological disease with non-stroke motor deficit	C6		0.118293	Another arthropathy	C4		0.0429601	Hypertension	C6		0.0337391	Hepatic steatosis	C2		0.0874765	Obesity	C6		0.0534089	Urinary lithiasis	C4		0.0584144	Hepatic steatosis	C6		0.0874212	Acquired valve disease	C4		0.048858	Obesity	C6
0.0568049	Congenital cardiac and circulatory anomaly	C7		0.0145851	Neurological disease with non-stroke motor deficit	C7		0.245736	Another arthropathy	C5		0.0636838	Hypertension	C7		0.17481	Hepatic steatosis	C3		0.0370868	Obesity	C7		0.0983156	Urinary lithiasis	C5		0.0504917	Hepatic steatosis	C7		0.363135	Acquired valve disease	C5		0.0716813	Obesity	C7
0.190465	Congenital cardiac and circulatory anomaly	C8		0.00900634	Neurological disease with non-stroke motor deficit	C8		0.0398385	Another arthropathy	C6		0.117975	Hypertension	C8		0.0254349	Hepatic steatosis	C4		0.0379959	Obesity	C8		0.0555849	Urinary lithiasis	C6		0.176321	Hepatic steatosis	C8		0.0375447	Acquired valve disease	C6		0.0174416	Obesity	C8
0.0541817	Congenital cardiac and circulatory anomaly	Prevalence		0.025193	Neurological disease with non-stroke motor deficit	Prevalence		0.0260848	Another arthropathy	C7		0.172568	Hypertension	Prevalence		0.0455866	Hepatic steatosis	C5		0.0837028	Obesity	Prevalence		0.0318942	Urinary lithiasis	C7		0.0721615	Hepatic steatosis	Prevalence		0.0438322	Acquired valve disease	C7		0.055022	Obesity	Prevalence
0.0254793	Adolescence childhood start disorder	C1		0.141536	Congenital cardiac and circulatory anomaly	C1		0.0624397	Another arthropathy	Prevalence		0.0120001	Hepatic steatosis	C1		0.0265651	Hepatic steatosis	C6		0.0499108	Urinary lithiasis	C1		0.0639064	Urinary lithiasis	Prevalence		0.045067	Obesity	C1		0.127315	Acquired valve disease	Prevalence		0.063027	Urinary lithiasis	C1
0.0486152	Adolescence childhood start disorder	C2		0.069919	Congenital cardiac and circulatory anomaly	C2		0.0416026	Gastroesophageal reflux disease	C1		0.0252942	Hepatic steatosis	C2		0.178034	Hepatic steatosis	C7		0.0460333	Urinary lithiasis	C2		0.257296	Diabetes	C1		0.222722	Obesity	C2		0.0389124	Ischemic heart disease	C1		0.0388784	Urinary lithiasis	C2
0.00562477	Adolescence childhood start disorder	C3		0.00735769	Congenital cardiac and circulatory anomaly	C3		0.0516556	Gastroesophageal reflux disease	C2		0.0181403	Hepatic steatosis	C3		0.04751	Hepatic steatosis	C8		0.087088	Urinary lithiasis	C3		0.776269	Diabetes	C2		0.1911	Obesity	C3		0.121923	Ischemic heart disease	C2		0.0773992	Urinary lithiasis	C3
0.0623667	Adolescence childhood start disorder	C4		0.0112965	Congenital cardiac and circulatory anomaly	C4		0.0438907	Gastroesophageal reflux disease	C3		0.00447366	Hepatic steatosis	C4		0.0155287	Hepatic steatosis	C9		0.103968	Urinary lithiasis	C4		0.357315	Diabetes	C3		0.0854888	Obesity	C4		0.233975	Ischemic heart disease	C3		0.074113	Urinary lithiasis	C4
0.107729	Adolescence childhood start disorder	C5		0.0692277	Congenital cardiac and circulatory anomaly	C5		0.103208	Gastroesophageal reflux disease	C4		0.100747	Hepatic steatosis	C5		0.0558152	Hepatic steatosis	Prevalence		0.0498944	Urinary lithiasis	C5		0.274567	Diabetes	C4		0.0396244	Obesity	C5		0.126399	Ischemic heart disease	C4		0.0485459	Urinary lithiasis	C5
0.307231	Adolescence childhood start disorder	C6		0.0248992	Congenital cardiac and circulatory anomaly	C6		0.044974	Gastroesophageal reflux disease	C5		0.00977459	Hepatic steatosis	C6		0.226838	Obesity	C1		0.119841	Urinary lithiasis	C6		0.921737	Diabetes	C5		0.115558	Obesity	C6		0.479667	Ischemic heart disease	C5		0.0406234	Urinary lithiasis	C6
0.040001	Adolescence childhood start disorder	C7		0.0226606	Congenital cardiac and circulatory anomaly	C7		0.0408572	Gastroesophageal reflux disease	C6		0.014502	Hepatic steatosis	C7		0.0464885	Obesity	C2		0.0726772	Urinary lithiasis	C7		0.0734263	Diabetes	C6		0.0317327	Obesity	C7		0.109512	Ischemic heart disease	C6		0.0574986	Urinary lithiasis	C7
0.0450664	Adolescence childhood start disorder	C8		0.0652523	Congenital cardiac and circulatory anomaly	C8		0.0234814	Gastroesophageal reflux disease	C7		0.0179277	Hepatic steatosis	C8		0.199354	Obesity	C3		0.131128	Urinary lithiasis	C8		0.273573	Diabetes	C7		0.0851482	Obesity	C8		0.0401787	Ischemic heart disease	C7		0.0551164	Urinary lithiasis	C8
0.0765503	Adolescence childhood start disorder	Prevalence		0.0444482	Congenital cardiac and circulatory anomaly	Prevalence		0.0519118	Gastroesophageal reflux disease	Prevalence		0.0376606	Hepatic steatosis	Prevalence		0.0469198	Obesity	C4		0.0967202	Urinary lithiasis	Prevalence		0.315209	Diabetes	Prevalence		0.0780156	Obesity	Prevalence		0.1225	Ischemic heart disease	Prevalence		0.0586967	Urinary lithiasis	Prevalence
0.00164024	Autism spectrum disorder	C1		0.16634	Adolescence childhood start disorder	C1		0.0401275	Psoriasis	C1		0.12862	Obesity	C1		0.0484754	Obesity	C5		0.929114	Diabetes	C1		0.0240258	Acquired valve disease	C1		0.0558601	Urinary lithiasis	C1		0.0882354	Heart failure	C1		0.28964	Diabetes	C1
0.0114041	Autism spectrum disorder	C2		0.0999759	Adolescence childhood start disorder	C2		0.0519898	Psoriasis	C2		0.0389096	Obesity	C2		0.0528018	Obesity	C6		0.25597	Diabetes	C2		0.0121032	Acquired valve disease	C2		0.0881629	Urinary lithiasis	C2		0.399208	Heart failure	C2		0.400771	Diabetes	C2
0.000524081	Autism spectrum disorder	C3		0.0279319	Adolescence childhood start disorder	C3		0.049624	Psoriasis	C3		0.046668	Obesity	C3		0.350225	Obesity	C7		0.11681	Diabetes	C3		0.0495652	Acquired valve disease	C3		0.118667	Urinary lithiasis	C3		0.755328	Heart failure	C3		0.407241	Diabetes	C3
0.00512959	Autism spectrum disorder	C4		0.05693	Adolescence childhood start disorder	C4		0.149082	Psoriasis	C4		0.0905177	Obesity	C4		0.0881553	Obesity	C8		0.716296	Diabetes	C4		0.421951	Acquired valve disease	C4		0.0584866	Urinary lithiasis	C4		0.209029	Heart failure	C4		0.73992	Diabetes	C4
0.0114697	Autism spectrum disorder	C5		0.0467658	Adolescence childhood start disorder	C5		0.104937	Psoriasis	C5		0.227139	Obesity	C5		0.0424693	Obesity	C9		0.147384	Diabetes	C5		0.215892	Acquired valve disease	C5		0.0628552	Urinary lithiasis	C5		0.835878	Heart failure	C5		0.236451	Diabetes	C5
0.211031	Autism spectrum disorder	C6		0.0299809	Adolescence childhood start disorder	C6		0.0553209	Psoriasis	C6		0.0351264	Obesity	C6		0.0891684	Obesity	Prevalence		0.177369	Diabetes	C6		0.0208114	Acquired valve disease	C6		0.06768	Urinary lithiasis	C6		0.106908	Heart failure	C6		0.284808	Diabetes	C6
0.0144676	Autism spectrum disorder	C7		0.452864	Adolescence childhood start disorder	C7		0.0329044	Psoriasis	C7		0.0943793	Obesity	C7		0.0628795	Urinary lithiasis	C1		0.0915145	Diabetes	C7		0.0127665	Acquired valve disease	C7		0.0899519	Urinary lithiasis	C7		0.0400352	Heart failure	C7		0.916985	Diabetes	C7
0.00464182	Autism spectrum disorder	C8		0.187745	Adolescence childhood start disorder	C8		0.0659425	Psoriasis	Prevalence		0.0405231	Obesity	C8		0.073511	Urinary lithiasis	C2		0.0637925	Diabetes	C8		0.0575376	Acquired valve disease	Prevalence		0.0446507	Urinary lithiasis	C8		0.249924	Heart failure	Prevalence		0.320356	Diabetes	C8
0.0306947	Autism spectrum disorder	Prevalence		0.153278	Adolescence childhood start disorder	Prevalence		0.0208039	Extremities arteriopathy	C1		0.119066	Obesity	Prevalence		0.147084	Urinary lithiasis	C3		0.226736	Diabetes	Prevalence		0.0482313	Ischemic heart disease	C1		0.0766352	Urinary lithiasis	Prevalence		0.0491007	Schizophrenic disorder	C1		0.430622	Diabetes	Prevalence
				0.0487313	Autism spectrum disorder	C1		0.0149249	Extremities arteriopathy	C2		0.0520108	Urinary lithiasis	C1		0.0767887	Urinary lithiasis	C4		0.00140227	Acquired valve disease	C1		0.0531842	Ischemic heart disease	C2		0.203752	Diabetes	C1		0.0156754	Schizophrenic disorder	C2		0.0380521	Acquired valve disease	C1
				0.0544569	Autism spectrum disorder	C2		0.0131385	Extremities arteriopathy	C3		0.118847	Urinary lithiasis	C2		0.12021	Urinary lithiasis	C5		0.226188	Acquired valve disease	C2		0.0648059	Ischemic heart disease	C3		0.832815	Diabetes	C2		0.00400431	Schizophrenic disorder	C3		0.0708518	Acquired valve disease	C2
				0.0090327	Autism spectrum disorder	C3		0.0394675	Extremities arteriopathy	C4		0.0766699	Urinary lithiasis	C3		0.0735045	Urinary lithiasis	C6		0.00597599	Acquired valve disease	C3		0.219479	Ischemic heart disease	C4		0.482944	Diabetes	C3		0.0238266	Schizophrenic disorder	C4		0.18318	Acquired valve disease	C3
				0.0127336	Autism spectrum disorder	C4		0.0315329	Extremities arteriopathy	C5		0.0149997	Urinary lithiasis	C4		0.0995758	Urinary lithiasis	C7		0.074521	Acquired valve disease	C4		0.385587	Ischemic heart disease	C5		0.876721	Diabetes	C4		0.0132756	Schizophrenic disorder	C5		0.29315	Acquired valve disease	C4
				0.0163993	Autism spectrum disorder	C5		0.0183674	Extremities arteriopathy	C6		0.116939	Urinary lithiasis	C5		0.0884696	Urinary lithiasis	C8		0.0101123	Acquired valve disease	C5		0.0164208	Ischemic heart disease	C6		0.281124	Diabetes	C5		0.00224144	Schizophrenic disorder	C6		0.0258567	Acquired valve disease	C5
				0.00724597	Autism spectrum disorder	C6		0.0121784	Extremities arteriopathy	C7		0.022988	Urinary lithiasis	C6		0.0813245	Urinary lithiasis	C9		0.0101556	Acquired valve disease	C6		0.0247734	Ischemic heart disease	C7		0.37877	Diabetes	C6		2.45041e-19	Schizophrenic disorder	C7		0.3092	Acquired valve disease	C6
				0.459825	Autism spectrum disorder	C7		0.0198359	Extremities arteriopathy	Prevalence		0.0350766	Urinary lithiasis	C7		0.0897814	Urinary lithiasis	Prevalence		0.00501207	Acquired valve disease	C7		0.0622699	Ischemic heart disease	Prevalence		0.196769	Diabetes	C7		0.0114465	Schizophrenic disorder	Prevalence		0.0374172	Acquired valve disease	C7
				0.0122367	Autism spectrum disorder	C8		0.0217748	Neurological disease with non-stroke motor deficit	C1		0.0887747	Urinary lithiasis	C8		0.838234	Diabetes	C1		0.00428824	Acquired valve disease	C8		0.0768564	Heart failure	C1		0.424926	Diabetes	C8		0.0234674	Another arthropathy	C1		0.0503857	Acquired valve disease	C8
				0.0942404	Autism spectrum disorder	Prevalence		0.0263961	Neurological disease with non-stroke motor deficit	C2		0.0753999	Urinary lithiasis	Prevalence		0.025026	Diabetes	C2		0.018774	Acquired valve disease	Prevalence		0.0188535	Heart failure	C2		0.408738	Diabetes	Prevalence		0.0880198	Another arthropathy	C2		0.11416	Acquired valve disease	Prevalence
								0.0153481	Neurological disease with non-stroke motor deficit	C3		0.0400925	Diabetes	C1		0.236123	Diabetes	C3		0.0755911	Ischemic heart disease	C1		0.0538739	Heart failure	C3		0.0115858	Acquired valve disease	C1		0.0892699	Another arthropathy	C3		0.0829595	Ischemic heart disease	C1
								0.0600625	Neurological disease with non-stroke motor deficit	C4		0.0169921	Diabetes	C2		0.0466587	Diabetes	C4		0.445591	Ischemic heart disease	C2		0.543583	Heart failure	C4		0.181612	Acquired valve disease	C2		0.161987	Another arthropathy	C4		0.0979447	Ischemic heart disease	C2
								0.0290939	Neurological disease with non-stroke motor deficit	C5		0.0352751	Diabetes	C3		0.0488087	Diabetes	C5		0.0191658	Ischemic heart disease	C3		0.495174	Heart failure	C5		0.0345913	Acquired valve disease	C3		0.132405	Another arthropathy	C5		0.249638	Ischemic heart disease	C3
								0.0228599	Neurological disease with non-stroke motor deficit	C6		0.0192475	Diabetes	C4		0.0389272	Diabetes	C6		0.318446	Ischemic heart disease	C4		0.00508646	Heart failure	C6		0.0104909	Acquired valve disease	C4		0.0620152	Another arthropathy	C6		0.589338	Ischemic heart disease	C4
								0.0261915	Neurological disease with non-stroke motor deficit	C7		0.182059	Diabetes	C5		0.64698	Diabetes	C7		0.0332725	Ischemic heart disease	C5		0.0338659	Heart failure	C7		0.0249122	Acquired valve disease	C5		0.0718463	Another arthropathy	C7		0.0906933	Ischemic heart disease	C5
								0.0269004	Neurological disease with non-stroke motor deficit	Prevalence		0.031838	Diabetes	C6		0.052882	Diabetes	C8		0.0605557	Ischemic heart disease	C6		0.0770259	Heart failure	Prevalence		0.288507	Acquired valve disease	C6		0.0826019	Another arthropathy	Prevalence		0.361102	Ischemic heart disease	C6
								0.00498168	Regional enteritis and ulcerative colitis	C1		0.0688787	Diabetes	C7		0.0470757	Diabetes	C9		0.0224785	Ischemic heart disease	C7		0.00691231	Schizophrenic disorder	C1		0.0195849	Acquired valve disease	C7		0.0274929	Retinopathy	C1		0.240561	Ischemic heart disease	C7
								0.0225346	Regional enteritis and ulcerative colitis	C2		0.0195426	Diabetes	C8		0.145539	Diabetes	Prevalence		0.00884843	Ischemic heart disease	C8		0.00517281	Schizophrenic disorder	C2		0.0407621	Acquired valve disease	C8		0.0635584	Retinopathy	C2		0.102462	Ischemic heart disease	C8
								0.0143862	Regional enteritis and ulcerative colitis	C3		0.0734068	Diabetes	Prevalence		1.5778e-06	Acquired valve disease	C1		0.0682086	Ischemic heart disease	Prevalence		0.0067168	Schizophrenic disorder	C3		0.0571604	Acquired valve disease	Prevalence		0.0300136	Retinopathy	C3		0.213229	Ischemic heart disease	Prevalence
								0.0662685	Regional enteritis and ulcerative colitis	C4		0.00904169	Schizophrenic disorder	C1		0.00955167	Acquired valve disease	C2		0.00813872	Heart failure	C1		0.00412334	Schizophrenic disorder	C4		0.0678352	Ischemic heart disease	C1		0.107017	Retinopathy	C4		0.00489785	Heart failure	C1
								0.0310592	Regional enteritis and ulcerative colitis	C5		0.00406566	Schizophrenic disorder	C2		0.0224941	Acquired valve disease	C3		0.491684	Heart failure	C2		0.0168875	Schizophrenic disorder	C5		0.522472	Ischemic heart disease	C2		0.363346	Retinopathy	C5		0.25007	Heart failure	C2
								0.0138148	Regional enteritis and ulcerative colitis	C6		0.0175191	Schizophrenic disorder	C3		0.00892759	Acquired valve disease	C4		0.00146795	Heart failure	C3		0.00177392	Schizophrenic disorder	C6		0.137112	Ischemic heart disease	C3		0.283244	Retinopathy	C6		0.409086	Heart failure	C3
								0.015391	Regional enteritis and ulcerative colitis	C7		0.0038069	Schizophrenic disorder	C4		0.0200468	Acquired valve disease	C5		0.210182	Heart failure	C4		0.0949793	Schizophrenic disorder	C7		0.154229	Ischemic heart disease	C4		0.0296805	Retinopathy	C7		0.737973	Heart failure	C4
								0.0229254	Regional enteritis and ulcerative colitis	Prevalence		0.0197876	Schizophrenic disorder	C5		0.00758052	Acquired valve disease	C6		0.0228892	Heart failure	C5		0.0104465	Schizophrenic disorder	Prevalence		0.071742	Ischemic heart disease	C5		0.0979281	Retinopathy	Prevalence		0.102236	Heart failure	C5
								0.0289122	Fibromyalgia	C1		0.484348	Schizophrenic disorder	C6		0.136956	Acquired valve disease	C7		1.16533e-71	Heart failure	C6		0.0775118	Another arthropathy	C1		0.456878	Ischemic heart disease	C6		0.0174473	Gastroesophageal reflux disease	C1		0.655689	Heart failure	C6
								0.0618403	Fibromyalgia	C2		0.036358	Schizophrenic disorder	C7		0.0195831	Acquired valve disease	C8		0.00419924	Heart failure	C7		0.0566429	Another arthropathy	C2		0.0744227	Ischemic heart disease	C7		0.0716344	Gastroesophageal reflux disease	C2		0.106913	Heart failure	C7
								0.0157482	Fibromyalgia	C3		0.02022	Schizophrenic disorder	C8		0.00738318	Acquired valve disease	C9		0.000634789	Heart failure	C8		0.179345	Another arthropathy	C3		0.0957564	Ischemic heart disease	C8		0.0338954	Gastroesophageal reflux disease	C3		0.130219	Heart failure	C8
								0.0522325	Fibromyalgia	C4		0.0541306	Schizophrenic disorder	Prevalence		0.0164946	Acquired valve disease	Prevalence		0.0326284	Heart failure	Prevalence		0.0835989	Another arthropathy	C4		0.162517	Ischemic heart disease	Prevalence		0.112082	Gastroesophageal reflux disease	C4		0.246203	Heart failure	Prevalence
								0.146739	Fibromyalgia	C5		0.0526807	Another arthropathy	C1		0.0230658	Ischemic heart disease	C1		0.0243984	Schizophrenic disorder	C1		0.139781	Another arthropathy	C5		0.0303069	Heart failure	C1		0.0489663	Gastroesophageal reflux disease	C5		0.0583053	Another arthropathy	C1
								0.0223913	Fibromyalgia	C6		0.42865	Another arthropathy	C2		0.00403311	Ischemic heart disease	C2		0.0094202	Schizophrenic disorder	C2		0.0668973	Another arthropathy	C6		0.462515	Heart failure	C2		0.0200978	Gastroesophageal reflux disease	C6		0.0900484	Another arthropathy	C2
								0.0558133	Fibromyalgia	C7		0.0446718	Another arthropathy	C3		0.0200934	Ischemic heart disease	C3		0.00184115	Schizophrenic disorder	C3		0.039157	Another arthropathy	C7		0.0679997	Heart failure	C3		0.0467252	Gastroesophageal reflux disease	C7		0.393042	Another arthropathy	C3
								0.043332	Fibromyalgia	Prevalence		0.026909	Another arthropathy	C4		0.00497876	Ischemic heart disease	C4		0.0303332	Schizophrenic disorder	C4		0.0817855	Another arthropathy	Prevalence		0.00984998	Heart failure	C4		0.0463913	Gastroesophageal reflux disease	Prevalence		0.06582	Another arthropathy	C4
								0.00445103	Adolescence childhood start disorder	C1		0.027965	Another arthropathy	C5		0.0120558	Ischemic heart disease	C5		0.0742889	Schizophrenic disorder	C5		0.041878	Retinopathy	C1		0.0363429	Heart failure	C5		0.0115058	Psoriasis	C1		0.0477038	Another arthropathy	C5
								0.0129256	Adolescence childhood start disorder	C2		0.0239865	Another arthropathy	C6		0.00199905	Ischemic heart disease	C6		0.00625343	Schizophrenic disorder	C6		0.178614	Retinopathy	C2		0.518529	Heart failure	C6		0.0307141	Psoriasis	C2		0.0279564	Another arthropathy	C6
								0.0140173	Adolescence childhood start disorder	C3		0.0230416	Another arthropathy	C7		0.261877	Ischemic heart disease	C7		0.127033	Schizophrenic disorder	C7		0.063834	Retinopathy	C3		3.24162e-15	Heart failure	C7		0.0261979	Psoriasis	C3		0.0363535	Another arthropathy	C7
								0.0307066	Adolescence childhood start disorder	C4		0.0273837	Another arthropathy	C8		0.0210027	Ischemic heart disease	C8		0.0170337	Schizophrenic disorder	C8		0.0322995	Retinopathy	C4		0.149663	Heart failure	C8		0.0389295	Psoriasis	C4		0.0572924	Another arthropathy	C8
								0.00391302	Adolescence childhood start disorder	C5		0.0653816	Another arthropathy	Prevalence		0.00428992	Ischemic heart disease	C9		0.0306718	Schizophrenic disorder	Prevalence		0.427093	Retinopathy	C5		0.102263	Heart failure	Prevalence		0.0407484	Psoriasis	C5		0.0768741	Another arthropathy	Prevalence
								0.00879147	Adolescence childhood start disorder	C6		0.00844184	Retinopathy	C1		0.0191766	Ischemic heart disease	Prevalence		0.0242199	Another arthropathy	C1		0.0177767	Retinopathy	C6		0.0152743	Schizophrenic disorder	C1		0.0238655	Psoriasis	C6		0.0467336	Retinopathy	C1
								0.0934382	Adolescence childhood start disorder	C7		0.00587441	Retinopathy	C2		0.00615078	Heart failure	C1		0.047198	Another arthropathy	C2		0.0423259	Retinopathy	C7		0.0110363	Schizophrenic disorder	C2		0.0253594	Psoriasis	C7		0.0975739	Retinopathy	C2
								0.0160379	Adolescence childhood start disorder	Prevalence		0.00805867	Retinopathy	C3		0.00325496	Heart failure	C2		0.433392	Another arthropathy	C3		0.0773668	Retinopathy	Prevalence		1.81312e-43	Schizophrenic disorder	C3		0.0264425	Psoriasis	Prevalence		0.0801803	Retinopathy	C3
								0.0136896	Other cancer	C1		0.0039881	Retinopathy	C4		0.0136578	Heart failure	C3		0.155441	Another arthropathy	C4		0.079277	Gastroesophageal reflux disease	C1		0.00380757	Schizophrenic disorder	C4		0.159106	Osteoporosis	C1		0.202189	Retinopathy	C4
								0.0108215	Other cancer	C2		0.0552271	Retinopathy	C5		0.00680102	Heart failure	C4		0.0393824	Another arthropathy	C5		0.0309216	Gastroesophageal reflux disease	C2		0.0810359	Schizophrenic disorder	C5		0.341158	Osteoporosis	C2		0.035686	Retinopathy	C5
								0.00963412	Other cancer	C3		0.00391734	Retinopathy	C6		0.0129819	Heart failure	C5		1.3884e-08	Another arthropathy	C6		0.149892	Gastroesophageal reflux disease	C3		0.00418584	Schizophrenic disorder	C6		0.244789	Osteoporosis	C3		0.0465297	Retinopathy	C6
								0.0274116	Other cancer	C4		0.0180367	Retinopathy	C7		0.00658096	Heart failure	C6		0.038213	Another arthropathy	C7		0.0458963	Gastroesophageal reflux disease	C4		0.00254624	Schizophrenic disorder	C7		0.46945	Osteoporosis	C4		0.313186	Retinopathy	C7
								0.0146349	Other cancer	C5		0.0107658	Retinopathy	C8		0.282389	Heart failure	C7		0.027471	Another arthropathy	C8		0.0531054	Gastroesophageal reflux disease	C5		0.0150893	Schizophrenic disorder	C8		0.251573	Osteoporosis	C5		0.0438635	Retinopathy	C8
								0.0358379	Other cancer	C6		0.0211382	Retinopathy	Prevalence		0.013265	Heart failure	C8		0.0791224	Another arthropathy	Prevalence		0.0603809	Gastroesophageal reflux disease	C6		0.0114254	Schizophrenic disorder	Prevalence		0.118872	Osteoporosis	C6		0.10147	Retinopathy	Prevalence
								0.00782983	Other cancer	C7		0.0580684	Gastroesophageal reflux disease	C1		0.00393329	Heart failure	C9		0.24648	Retinopathy	C1		0.0336316	Gastroesophageal reflux disease	C7		0.0275835	Another arthropathy	C1		0.273344	Osteoporosis	C7		0.0416671	Gastroesophageal reflux disease	C1
								0.0174745	Other cancer	Prevalence		0.0772013	Gastroesophageal reflux disease	C2		0.0170022	Heart failure	Prevalence		0.0279789	Retinopathy	C2		0.0633063	Gastroesophageal reflux disease	Prevalence		0.102579	Another arthropathy	C2		0.258152	Osteoporosis	Prevalence		0.0327591	Gastroesophageal reflux disease	C2
												0.0400016	Gastroesophageal reflux disease	C3		0.0146934	Schizophrenic disorder	C1		0.0208222	Retinopathy	C3		0.0453246	Psoriasis	C1		0.415392	Another arthropathy	C3		0.0586168	Extremities arteriopathy	C1		0.0442028	Gastroesophageal reflux disease	C3
												0.0326962	Gastroesophageal reflux disease	C4		0.000488284	Schizophrenic disorder	C2		0.188275	Retinopathy	C4		0.0329172	Psoriasis	C2		0.0152836	Another arthropathy	C4		0.109234	Extremities arteriopathy	C2		0.0530834	Gastroesophageal reflux disease	C4
												0.062066	Gastroesophageal reflux disease	C5		0.0196023	Schizophrenic disorder	C3		0.0161246	Retinopathy	C5		0.0645033	Psoriasis	C3		0.0473953	Another arthropathy	C5		0.0996894	Extremities arteriopathy	C3		0.0346109	Gastroesophageal reflux disease	C5
												0.0236992	Gastroesophageal reflux disease	C6		0.00146587	Schizophrenic disorder	C4		0.027033	Retinopathy	C6		0.0325895	Psoriasis	C4		0.0449343	Another arthropathy	C6		0.155938	Extremities arteriopathy	C4		0.0220577	Gastroesophageal reflux disease	C6
												0.0514463	Gastroesophageal reflux disease	C7		0.012106	Schizophrenic disorder	C5		0.0224425	Retinopathy	C7		0.0650561	Psoriasis	C5		0.0617403	Another arthropathy	C7		0.373507	Extremities arteriopathy	C5		0.0198234	Gastroesophageal reflux disease	C7
												0.0506023	Gastroesophageal reflux disease	C8		0.00358552	Schizophrenic disorder	C6		0.0223702	Retinopathy	C8		0.0356993	Psoriasis	C6		0.0725949	Another arthropathy	C8		0.220077	Extremities arteriopathy	C6		0.0277237	Gastroesophageal reflux disease	C8
												0.053711	Gastroesophageal reflux disease	Prevalence		0.0383975	Schizophrenic disorder	C7		0.049378	Retinopathy	Prevalence		0.0183517	Psoriasis	C7		0.0742404	Another arthropathy	Prevalence		0.0372383	Extremities arteriopathy	C7		0.0352768	Gastroesophageal reflux disease	Prevalence
												0.0499597	Psoriasis	C1		0.00221371	Schizophrenic disorder	C8		0.0126367	Gastroesophageal reflux disease	C1		0.039113	Psoriasis	Prevalence		0.0186777	Retinopathy	C1		0.11452	Extremities arteriopathy	Prevalence		0.0331422	Psoriasis	C1
												0.242376	Psoriasis	C2		0.0497293	Schizophrenic disorder	C9		0.0224087	Gastroesophageal reflux disease	C2		0.202801	Osteoporosis	C1		0.336895	Retinopathy	C2		0.0371992	Breast cancer	C1		0.0785378	Psoriasis	C2
												0.0465725	Psoriasis	C3		0.0149141	Schizophrenic disorder	Prevalence		0.0341061	Gastroesophageal reflux disease	C3		0.0798514	Osteoporosis	C2		0.0801926	Retinopathy	C3		0.0454655	Breast cancer	C2		0.104294	Psoriasis	C3
												0.0361469	Psoriasis	C4		0.0465289	Another arthropathy	C1		0.0619461	Gastroesophageal reflux disease	C4		0.349035	Osteoporosis	C3		0.260578	Retinopathy	C4		0.0451372	Breast cancer	C3		0.0604695	Psoriasis	C4
												0.0620028	Psoriasis	C5		0.0394626	Another arthropathy	C2		0.0296716	Gastroesophageal reflux disease	C5		0.181315	Osteoporosis	C4		0.048678	Retinopathy	C5		0.0519639	Breast cancer	C4		0.0457435	Psoriasis	C5
												0.0381699	Psoriasis	C6		0.166114	Another arthropathy	C3		0.0492344	Gastroesophageal reflux disease	C6		0.180942	Osteoporosis	C5		0.0415722	Retinopathy	C6		0.052178	Breast cancer	C5		0.0257848	Psoriasis	C6
												0.0337441	Psoriasis	C7		0.705305	Another arthropathy	C4		0.0548045	Gastroesophageal reflux disease	C7		0.192814	Osteoporosis	C6		0.0302684	Retinopathy	C7		0.051241	Breast cancer	C6		0.0321692	Psoriasis	C7
												0.0355898	Psoriasis	C8		0.0271974	Another arthropathy	C5		0.097711	Gastroesophageal reflux disease	C8		0.144676	Osteoporosis	C7		0.0848717	Retinopathy	C8		0.05054	Breast cancer	C7		0.0372413	Psoriasis	C8
												0.0630999	Psoriasis	Prevalence		0.0340315	Another arthropathy	C6		0.0512214	Gastroesophageal reflux disease	Prevalence		0.186319	Osteoporosis	Prevalence		0.0979561	Retinopathy	Prevalence		0.0482624	Breast cancer	Prevalence		0.0432631	Psoriasis	Prevalence
												0.0116554	Neurological disease with non-stroke motor deficit	C1		0.111602	Another arthropathy	C7		0.0398643	Psoriasis	C1		0.0668588	Extremities arteriopathy	C1		0.0352282	Gastroesophageal reflux disease	C1		0.0763245	Atrial fibrillation	C1		0.0297042	Osteoporosis	C1
												0.0139768	Neurological disease with non-stroke motor deficit	C2		0.0225258	Another arthropathy	C8		0.033157	Psoriasis	C2		0.129449	Extremities arteriopathy	C2		0.0390208	Gastroesophageal reflux disease	C2		0.194613	Atrial fibrillation	C2		0.0499888	Osteoporosis	C2
												0.0157943	Neurological disease with non-stroke motor deficit	C3		0.0330885	Another arthropathy	C9		0.176664	Psoriasis	C3		0.0865153	Extremities arteriopathy	C3		0.0636757	Gastroesophageal reflux disease	C3		0.548731	Atrial fibrillation	C3		0.112682	Osteoporosis	C3
												0.00428874	Neurological disease with non-stroke motor deficit	C4		0.0826836	Another arthropathy	Prevalence		0.0927765	Psoriasis	C4		0.0717047	Extremities arteriopathy	C4		0.0193522	Gastroesophageal reflux disease	C4		0.104282	Atrial fibrillation	C4		0.0452986	Osteoporosis	C4
												0.026717	Neurological disease with non-stroke motor deficit	C5		0.123719	Retinopathy	C1		0.0510248	Psoriasis	C5		0.359079	Extremities arteriopathy	C5		0.0540317	Gastroesophageal reflux disease	C5		0.443784	Atrial fibrillation	C5		0.0382316	Osteoporosis	C5
												0.0144655	Neurological disease with non-stroke motor deficit	C6		0.0130115	Retinopathy	C2		0.0367045	Psoriasis	C6		0.0143781	Extremities arteriopathy	C6		0.0296401	Gastroesophageal reflux disease	C6		0.0599479	Atrial fibrillation	C6		0.0256746	Osteoporosis	C6
												0.200431	Neurological disease with non-stroke motor deficit	C7		0.0282513	Retinopathy	C3		0.0468041	Psoriasis	C7		0.047749	Extremities arteriopathy	C7		0.0497657	Gastroesophageal reflux disease	C7		0.0538541	Atrial fibrillation	C7		0.0145685	Osteoporosis	C7
												0.0191757	Neurological disease with non-stroke motor deficit	C8		0.00972099	Retinopathy	C4		0.0651683	Psoriasis	C8		0.069757	Extremities arteriopathy	Prevalence		0.0377555	Gastroesophageal reflux disease	C8		0.168946	Atrial fibrillation	Prevalence		0.0502045	Osteoporosis	C8
												0.0292683	Neurological disease with non-stroke motor deficit	Prevalence		0.0219301	Retinopathy	C5		0.064646	Psoriasis	Prevalence		0.0509908	Breast cancer	C1		0.0410118	Gastroesophageal reflux disease	Prevalence		0.04126	Cerebrovascular disease sequel	C1		0.0385595	Osteoporosis	Prevalence
												0.0242472	Regional enteritis and ulcerative colitis	C1		0.00966747	Retinopathy	C6		0.163636	Extremities arteriopathy	C1		0.0457295	Breast cancer	C2		0.0522167	Psoriasis	C1		0.0181722	Cerebrovascular disease sequel	C2		0.0746453	Extremities arteriopathy	C1
												0.0848732	Regional enteritis and ulcerative colitis	C2		0.153958	Retinopathy	C7		0.0892813	Extremities arteriopathy	C2		0.0593716	Breast cancer	C3		0.0704747	Psoriasis	C2		0.0236006	Cerebrovascular disease sequel	C3		0.272773	Extremities arteriopathy	C2
												0.0421971	Regional enteritis and ulcerative colitis	C3		0.0159822	Retinopathy	C8		0.0175588	Extremities arteriopathy	C3		0.0665555	Breast cancer	C4		0.142827	Psoriasis	C3		0.0392056	Cerebrovascular disease sequel	C4		0.222671	Extremities arteriopathy	C3
												0.0141615	Regional enteritis and ulcerative colitis	C4		0.0133585	Retinopathy	C9		0.251633	Extremities arteriopathy	C4		0.055519	Breast cancer	C5		0.0312141	Psoriasis	C4		0.0888668	Cerebrovascular disease sequel	C5		0.472759	Extremities arteriopathy	C4
												0.0215859	Regional enteritis and ulcerative colitis	C5		0.0299718	Retinopathy	Prevalence		0.0411038	Extremities arteriopathy	C5		0.060144	Breast cancer	C6		0.0432971	Psoriasis	C5		0.0211299	Cerebrovascular disease sequel	C6		0.122138	Extremities arteriopathy	C5
												0.0041076	Regional enteritis and ulcerative colitis	C6		0.0365158	Gastroesophageal reflux disease	C1		0.0167203	Extremities arteriopathy	C6		0.0590528	Breast cancer	C7		0.0335374	Psoriasis	C6		0.000535878	Cerebrovascular disease sequel	C7		0.126039	Extremities arteriopathy	C6
												0.0186017	Regional enteritis and ulcerative colitis	C7		0.0607183	Gastroesophageal reflux disease	C2		0.0144115	Extremities arteriopathy	C7		0.0571012	Breast cancer	Prevalence		0.0491617	Psoriasis	C7		0.0234158	Cerebrovascular disease sequel	Prevalence		0.359064	Extremities arteriopathy	C7
												0.0235513	Regional enteritis and ulcerative colitis	C8		0.132163	Gastroesophageal reflux disease	C3		0.0231055	Extremities arteriopathy	C8		0.0350802	Atrial fibrillation	C1		0.0668055	Psoriasis	C8		0.0696974	Neurological disease with non-stroke motor deficit	C1		0.142846	Extremities arteriopathy	C8
												0.0265408	Regional enteritis and ulcerative colitis	Prevalence		0.0474692	Gastroesophageal reflux disease	C4		0.0457136	Extremities arteriopathy	Prevalence		0.0248765	Atrial fibrillation	C2		0.0531358	Psoriasis	Prevalence		0.0285962	Neurological disease with non-stroke motor deficit	C2		0.191083	Extremities arteriopathy	Prevalence
												0.0541455	Adolescence childhood start disorder	C1		0.0733586	Gastroesophageal reflux disease	C5		0.00396963	Atrial fibrillation	C1		0.0407396	Atrial fibrillation	C3		0.0188824	Osteoporosis	C1		0.0354449	Neurological disease with non-stroke motor deficit	C3		0.0718241	Atrial fibrillation	C1
												0.0089885	Adolescence childhood start disorder	C2		0.0648229	Gastroesophageal reflux disease	C6		0.215597	Atrial fibrillation	C2		0.483196	Atrial fibrillation	C4		0.0317555	Osteoporosis	C2		0.11232	Neurological disease with non-stroke motor deficit	C4		0.225303	Atrial fibrillation	C2
												0.00665996	Adolescence childhood start disorder	C3		0.0649042	Gastroesophageal reflux disease	C7		0.01494	Atrial fibrillation	C3		0.232985	Atrial fibrillation	C5		0.0373656	Osteoporosis	C3		0.189692	Neurological disease with non-stroke motor deficit	C5		0.304295	Atrial fibrillation	C3
												0.0424961	Adolescence childhood start disorder	C4		0.0472205	Gastroesophageal reflux disease	C8		0.085959	Atrial fibrillation	C4		0.0229907	Atrial fibrillation	C6		0.00299755	Osteoporosis	C4		0.0935918	Neurological disease with non-stroke motor deficit	C6		0.434319	Atrial fibrillation	C4
												0.00342052	Adolescence childhood start disorder	C5		0.051735	Gastroesophageal reflux disease	C9		0.0117693	Atrial fibrillation	C5		0.0226203	Atrial fibrillation	C7		0.0328605	Osteoporosis	C5		0.00922954	Neurological disease with non-stroke motor deficit	C7		0.0569139	Atrial fibrillation	C5
												0.123255	Adolescence childhood start disorder	C6		0.0609303	Gastroesophageal reflux disease	Prevalence		0.022058	Atrial fibrillation	C6		0.0657475	Atrial fibrillation	Prevalence		0.013966	Osteoporosis	C6		0.0579754	Neurological disease with non-stroke motor deficit	Prevalence		0.487121	Atrial fibrillation	C6
												0.321033	Adolescence childhood start disorder	C7		0.04503	Psoriasis	C1		0.00920736	Atrial fibrillation	C7		0.0321333	Neurological disease with non-stroke motor deficit	C1		0.0137646	Osteoporosis	C7		0.0369815	Macular degeneration associated with age	C1		0.0800295	Atrial fibrillation	C7
												0.027853	Adolescence childhood start disorder	C8		0.0275644	Psoriasis	C2		0.011726	Atrial fibrillation	C8		0.0529272	Neurological disease with non-stroke motor deficit	C2		0.0320168	Osteoporosis	C8		0.0812507	Macular degeneration associated with age	C2		0.140765	Atrial fibrillation	C8
												0.0529504	Adolescence childhood start disorder	Prevalence		0.0702848	Psoriasis	C3		0.0261027	Atrial fibrillation	Prevalence		0.0483189	Neurological disease with non-stroke motor deficit	C3		0.0176288	Osteoporosis	Prevalence		0.0693202	Macular degeneration associated with age	C3		0.194708	Atrial fibrillation	Prevalence
												0.00929927	Other cancer	C1		0.220022	Psoriasis	C4		0.0829379	Neurological disease with non-stroke motor deficit	C1		0.028384	Neurological disease with non-stroke motor deficit	C4		0.111746	Extremities arteriopathy	C1		0.0958424	Macular degeneration associated with age	C4		0.00691657	Cerebrovascular disease sequel	C1
												0.0281174	Other cancer	C2		0.0734682	Psoriasis	C5		0.0201753	Neurological disease with non-stroke motor deficit	C2		0.208921	Neurological disease with non-stroke motor deficit	C5		0.519225	Extremities arteriopathy	C2		0.10868	Macular degeneration associated with age	C5		0.057206	Cerebrovascular disease sequel	C2
												0.0301151	Other cancer	C3		0.0388561	Psoriasis	C6		0.0166236	Neurological disease with non-stroke motor deficit	C3		0.00869256	Neurological disease with non-stroke motor deficit	C6		0.141965	Extremities arteriopathy	C3		0.101046	Macular degeneration associated with age	C6		0.0168517	Cerebrovascular disease sequel	C3
												0.00695952	Other cancer	C4		0.0728649	Psoriasis	C7		0.161218	Neurological disease with non-stroke motor deficit	C4		0.0704622	Neurological disease with non-stroke motor deficit	C7		0.215888	Extremities arteriopathy	C4		0.0618597	Macular degeneration associated with age	C7		0.093478	Cerebrovascular disease sequel	C4
												0.0317146	Other cancer	C5		0.0386065	Psoriasis	C8		0.0618313	Neurological disease with non-stroke motor deficit	C5		0.0380902	Neurological disease with non-stroke motor deficit	Prevalence		0.0791577	Extremities arteriopathy	C5		0.073164	Macular degeneration associated with age	Prevalence		0.0109843	Cerebrovascular disease sequel	C5
												0.00524097	Other cancer	C6		0.0381776	Psoriasis	C9		0.0101687	Neurological disease with non-stroke motor deficit	C6		0.0199374	Macular degeneration associated with age	C1		0.115199	Extremities arteriopathy	C6		0.0748873	Parkinson's disease	C1		0.0124813	Cerebrovascular disease sequel	C6
												0.0269755	Other cancer	C7		0.0566199	Psoriasis	Prevalence		0.034248	Neurological disease with non-stroke motor deficit	C7		0.0388585	Macular degeneration associated with age	C2		0.0260045	Extremities arteriopathy	C7		0.02353	Parkinson's disease	C2		0.0360909	Cerebrovascular disease sequel	C7
												0.0121454	Other cancer	C8		0.014102	Osteoporosis	C1		0.0321439	Neurological disease with non-stroke motor deficit	C8		0.0296032	Macular degeneration associated with age	C3		0.166164	Extremities arteriopathy	C8		0.0155309	Parkinson's disease	C3		0.0793282	Cerebrovascular disease sequel	C8
												0.0190926	Other cancer	Prevalence		0.0850217	Osteoporosis	C2		0.0356254	Neurological disease with non-stroke motor deficit	Prevalence		0.0252059	Macular degeneration associated with age	C4		0.131235	Extremities arteriopathy	Prevalence		0.109316	Parkinson's disease	C4		0.0304753	Cerebrovascular disease sequel	Prevalence
												0.0166702	Dependence (Alcohol or Drugs)	C1		0.126161	Osteoporosis	C3		0.00851092	Regional enteritis and ulcerative colitis	C1		0.0777479	Macular degeneration associated with age	C5		0.0320413	Atrial fibrillation	C1		0.0575167	Parkinson's disease	C5		0.0201682	Neurological disease with non-stroke motor deficit	C1
												0.0293692	Dependence (Alcohol or Drugs)	C2		0.055845	Osteoporosis	C4		0.00748437	Regional enteritis and ulcerative colitis	C2		0.0168992	Macular degeneration associated with age	C6		0.258117	Atrial fibrillation	C2		0.0242437	Parkinson's disease	C6		0.0950298	Neurological disease with non-stroke motor deficit	C2
												0.165838	Dependence (Alcohol or Drugs)	C3		0.0572483	Osteoporosis	C5		0.0255387	Regional enteritis and ulcerative colitis	C3		0.0195289	Macular degeneration associated with age	C7		0.0808574	Atrial fibrillation	C3		0.0124574	Parkinson's disease	C7		0.0677974	Neurological disease with non-stroke motor deficit	C3
												0.00719834	Dependence (Alcohol or Drugs)	C4		0.0230208	Osteoporosis	C6		0.0214587	Regional enteritis and ulcerative colitis	C4		0.0264026	Macular degeneration associated with age	Prevalence		0.0254176	Atrial fibrillation	C4		0.0375313	Parkinson's disease	Prevalence		0.175045	Neurological disease with non-stroke motor deficit	C4
												0.0328905	Dependence (Alcohol or Drugs)	C5		0.0879863	Osteoporosis	C7		0.0113656	Regional enteritis and ulcerative colitis	C5		0.0038984	Parkinson's disease	C1		0.0442614	Atrial fibrillation	C5		0.593324	Dementia	C1		0.0227908	Neurological disease with non-stroke motor deficit	C5
												0.304655	Dependence (Alcohol or Drugs)	C6		0.0243373	Osteoporosis	C8		0.0108031	Regional enteritis and ulcerative colitis	C6		0.00568012	Parkinson's disease	C2		0.395379	Atrial fibrillation	C6		0.130808	Dementia	C2		0.0192665	Neurological disease with non-stroke motor deficit	C6
												0.0188592	Dependence (Alcohol or Drugs)	C7		0.0181358	Osteoporosis	C9		0.0195695	Regional enteritis and ulcerative colitis	C7		0.0230241	Parkinson's disease	C3		0.0480614	Atrial fibrillation	C7		0.114893	Dementia	C3		0.132864	Neurological disease with non-stroke motor deficit	C7
												0.0859242	Dependence (Alcohol or Drugs)	C8		0.048612	Osteoporosis	Prevalence		0.0301356	Regional enteritis and ulcerative colitis	C8		0.0126283	Parkinson's disease	C4		0.117254	Atrial fibrillation	C8		0.288514	Dementia	C4		0.140753	Neurological disease with non-stroke motor deficit	C8
												0.0634933	Dependence (Alcohol or Drugs)	Prevalence		0.0767484	Extremities arteriopathy	C1		0.0172812	Regional enteritis and ulcerative colitis	Prevalence		0.0430793	Parkinson's disease	C5		0.0953117	Atrial fibrillation	Prevalence		0.215681	Dementia	C5		0.0694268	Neurological disease with non-stroke motor deficit	Prevalence
																0.0165169	Extremities arteriopathy	C2		0.00259705	HIV	C1		0.00489169	Parkinson's disease	C6		0.00855991	Cerebrovascular disease sequel	C1		0.117081	Dementia	C6		0.0555903	Macular degeneration associated with age	C1
																0.051427	Extremities arteriopathy	C3		0.0110001	HIV	C2		0.0801103	Parkinson's disease	C7		0.116574	Cerebrovascular disease sequel	C2		0.0344248	Dementia	C7		0.0746779	Macular degeneration associated with age	C2
																0.0294673	Extremities arteriopathy	C4		0.00446423	HIV	C3		0.0147015	Parkinson's disease	Prevalence		0.00667315	Cerebrovascular disease sequel	C3		0.174669	Dementia	Prevalence		0.0761534	Macular degeneration associated with age	C3
																0.022704	Extremities arteriopathy	C5		0.0169376	HIV	C4		0.0235707	Dementia	C1		0.0139645	Cerebrovascular disease sequel	C4		0.223506	Another organic mental disorder	C1		0.0812198	Macular degeneration associated with age	C4
																0.0139407	Extremities arteriopathy	C6		0.174017	HIV	C5		0.0182118	Dementia	C2		0.0353619	Cerebrovascular disease sequel	C5		0.0643549	Another organic mental disorder	C2		0.0466589	Macular degeneration associated with age	C5
																0.180299	Extremities arteriopathy	C7		0.00308426	HIV	C6		0.0331049	Dementia	C3		0.0125886	Cerebrovascular disease sequel	C6		0.0404627	Another organic mental disorder	C3		0.0626592	Macular degeneration associated with age	C6
																0.0120311	Extremities arteriopathy	C8		0.0128048	HIV	C7		0.0269072	Dementia	C4		0.00232578	Cerebrovascular disease sequel	C7		0.145776	Another organic mental disorder	C4		0.121349	Macular degeneration associated with age	C7
																0.0138969	Extremities arteriopathy	C9		0.00881311	HIV	C8		0.091804	Dementia	C5		0.0298999	Cerebrovascular disease sequel	C8		0.106891	Another organic mental disorder	C5		0.0421024	Macular degeneration associated with age	C8
																0.0296845	Extremities arteriopathy	Prevalence		0.0209794	HIV	Prevalence		0.007113	Dementia	C6		0.0184936	Cerebrovascular disease sequel	Prevalence		0.0338409	Another organic mental disorder	C6		0.0677609	Macular degeneration associated with age	Prevalence
																0.0322649	Breast cancer	C1		0.0551136	Glaucoma	C1		0.238245	Dementia	C7		0.0332642	Neurological disease with non-stroke motor deficit	C1		0.0131709	Another organic mental disorder	C7		0.115264	Prostate cancer	C1
																0.0457839	Breast cancer	C2		0.0137869	Glaucoma	C2		0.0341625	Dementia	Prevalence		0.227115	Neurological disease with non-stroke motor deficit	C2		0.0708802	Another organic mental disorder	Prevalence		0.0848402	Prostate cancer	C2
																0.0502536	Breast cancer	C3		0.0266588	Glaucoma	C3		0.0170081	Another organic mental disorder	C1		0.0504909	Neurological disease with non-stroke motor deficit	C3		0.0774828	Glaucoma	C1		0.120779	Prostate cancer	C3
																0.0297759	Breast cancer	C4		0.0534649	Glaucoma	C4		0.00968214	Another organic mental disorder	C2		0.0806046	Neurological disease with non-stroke motor deficit	C4		0.124966	Glaucoma	C2		0.0935636	Prostate cancer	C4
																0.0899721	Breast cancer	C5		0.0131267	Glaucoma	C5		0.0243456	Another organic mental disorder	C3		0.0836709	Neurological disease with non-stroke motor deficit	C5		0.0918568	Glaucoma	C3		0.10993	Prostate cancer	C5
																0.0386173	Breast cancer	C6		0.0349711	Glaucoma	C6		0.0187858	Another organic mental disorder	C4		0.0179434	Neurological disease with non-stroke motor deficit	C6		0.142764	Glaucoma	C4		0.101276	Prostate cancer	C6
																0.0529534	Breast cancer	C7		0.0266631	Glaucoma	C7		0.0692524	Another organic mental disorder	C5		0.0120013	Neurological disease with non-stroke motor deficit	C7		0.159405	Glaucoma	C5		0.0845559	Prostate cancer	C7
																0.0419878	Breast cancer	C8		0.0320138	Glaucoma	C8		0.00315596	Another organic mental disorder	C6		0.115818	Neurological disease with non-stroke motor deficit	C8		0.152032	Glaucoma	C6		0.0824532	Prostate cancer	C8
																0.048209	Breast cancer	C9		0.0322325	Glaucoma	Prevalence		0.159331	Another organic mental disorder	C7		0.0543166	Neurological disease with non-stroke motor deficit	Prevalence		0.112385	Glaucoma	C7		0.102891	Prostate cancer	Prevalence
																0.050681	Breast cancer	Prevalence		0.0510474	Chronic renal failure	C1		0.0223795	Another organic mental disorder	Prevalence		0.0130006	Macular degeneration associated with age	C1		0.117739	Glaucoma	Prevalence		0.0229123	Parkinson's disease	C1
																0.0390045	Neurological disease with non-stroke motor deficit	C1		0.0575123	Chronic renal failure	C2		0.0689651	Glaucoma	C1		0.0705039	Macular degeneration associated with age	C2		0.00192694	Fibromyalgia	C1		0.0273033	Parkinson's disease	C2
																0.0135803	Neurological disease with non-stroke motor deficit	C2		0.00838493	Chronic renal failure	C3		0.0978963	Glaucoma	C2		0.025549	Macular degeneration associated with age	C3		0.020725	Fibromyalgia	C2		0.0314921	Parkinson's disease	C3
																0.0472145	Neurological disease with non-stroke motor deficit	C3		0.199149	Chronic renal failure	C4		0.106506	Glaucoma	C3		0.0456988	Macular degeneration associated with age	C4		0.00511736	Fibromyalgia	C3		0.0762293	Parkinson's disease	C4
																0.0140408	Neurological disease with non-stroke motor deficit	C4		0.0185496	Chronic renal failure	C5		0.0695587	Glaucoma	C4		0.0159175	Macular degeneration associated with age	C5		0.0785765	Fibromyalgia	C4		0.0174563	Parkinson's disease	C5
																0.032317	Neurological disease with non-stroke motor deficit	C5		0.0191714	Chronic renal failure	C6		0.145921	Glaucoma	C5		0.0132903	Macular degeneration associated with age	C6		0.0182664	Fibromyalgia	C5		0.0124323	Parkinson's disease	C6
																0.0128953	Neurological disease with non-stroke motor deficit	C6		0.00305052	Chronic renal failure	C7		0.0689244	Glaucoma	C6		0.0139898	Macular degeneration associated with age	C7		0.00101294	Fibromyalgia	C6		0.0340926	Parkinson's disease	C7
																0.123238	Neurological disease with non-stroke motor deficit	C7		0.000462255	Chronic renal failure	C8		0.0606707	Glaucoma	C7		0.0285698	Macular degeneration associated with age	C8		0.0106677	Fibromyalgia	C7		0.144017	Parkinson's disease	C8
																0.0129004	Neurological disease with non-stroke motor deficit	C8		0.0254354	Chronic renal failure	Prevalence		0.0822082	Glaucoma	Prevalence		0.0247468	Macular degeneration associated with age	Prevalence		0.0164268	Fibromyalgia	Prevalence		0.0407643	Parkinson's disease	Prevalence
																0.0237766	Neurological disease with non-stroke motor deficit	C9		0.0296859	Other cancer	C1		0.0617588	Fibromyalgia	C1		0.0104341	Regional enteritis and ulcerative colitis	C1		0.0494351	Chronic renal failure	C1		0.0458358	Dementia	C1
																0.0261212	Neurological disease with non-stroke motor deficit	Prevalence		0.0502732	Other cancer	C2		0.0121648	Fibromyalgia	C2		0.0123441	Regional enteritis and ulcerative colitis	C2		0.168955	Chronic renal failure	C2		0.133372	Dementia	C2
																0.00518339	Regional enteritis and ulcerative colitis	C1		0.0251106	Other cancer	C3		0.344015	Fibromyalgia	C3		0.016905	Regional enteritis and ulcerative colitis	C3		0.235063	Chronic renal failure	C3		0.0616499	Dementia	C3
																0.00945061	Regional enteritis and ulcerative colitis	C2		0.10259	Other cancer	C4		0.0304327	Fibromyalgia	C4		0.00436395	Regional enteritis and ulcerative colitis	C4		0.172733	Chronic renal failure	C4		0.158187	Dementia	C4
																0.0195938	Regional enteritis and ulcerative colitis	C3		0.112304	Other cancer	C5		0.0879553	Fibromyalgia	C5		0.016666	Regional enteritis and ulcerative colitis	C5		0.506938	Chronic renal failure	C5		0.0448163	Dementia	C5
																0.0309193	Regional enteritis and ulcerative colitis	C4		0.0326567	Other cancer	C6		0.0485864	Fibromyalgia	C6		0.0133152	Regional enteritis and ulcerative colitis	C6		0.173048	Chronic renal failure	C6		0.0469174	Dementia	C6
																0.0247995	Regional enteritis and ulcerative colitis	C5		0.0266611	Other cancer	C7		0.0635164	Fibromyalgia	C7		0.0109363	Regional enteritis and ulcerative colitis	C7		0.0637813	Chronic renal failure	C7		0.0626455	Dementia	C7
																0.012472	Regional enteritis and ulcerative colitis	C6		0.0614083	Other cancer	C8		0.079808	Fibromyalgia	Prevalence		0.00901963	Regional enteritis and ulcerative colitis	C8		0.150318	Chronic renal failure	Prevalence		0.552491	Dementia	C8
																0.0123198	Regional enteritis and ulcerative colitis	C7		0.0465392	Other cancer	Prevalence		0.0258455	Chronic renal failure	C1		0.0109099	Regional enteritis and ulcerative colitis	Prevalence		0.0261323	Colorectal cancer	C1		0.112641	Dementia	Prevalence
																0.00899836	Regional enteritis and ulcerative colitis	C8		0.0088871	Dependence (Alcohol or Drugs)	C1		0.0571328	Chronic renal failure	C2		0.0626994	Prostate cancer	C1		0.0238324	Colorectal cancer	C2		0.0116203	Another organic mental disorder	C1
																0.0126678	Regional enteritis and ulcerative colitis	C9		0.0709623	Dependence (Alcohol or Drugs)	C2		0.0488498	Chronic renal failure	C3		0.0690269	Prostate cancer	C2		0.0352823	Colorectal cancer	C3		0.328355	Another organic mental disorder	C2
																0.0142819	Regional enteritis and ulcerative colitis	Prevalence		0.0177707	Dependence (Alcohol or Drugs)	C3		0.125102	Chronic renal failure	C4		0.0773168	Prostate cancer	C3		0.0228551	Colorectal cancer	C4		0.0408834	Another organic mental disorder	C3
																0.0507396	Glaucoma	C1		0.220641	Dependence (Alcohol or Drugs)	C4		0.359299	Chronic renal failure	C5		0.0510441	Prostate cancer	C4		0.0387991	Colorectal cancer	C5		0.0845067	Another organic mental disorder	C4
																0.0326682	Glaucoma	C2		0.529691	Dependence (Alcohol or Drugs)	C5		0.00826764	Chronic renal failure	C6		0.0694458	Prostate cancer	C5		0.0256402	Colorectal cancer	C6		0.0188584	Another organic mental disorder	C5
																0.05208	Glaucoma	C3		0.00880128	Dependence (Alcohol or Drugs)	C6		0.0265665	Chronic renal failure	C7		0.0712037	Prostate cancer	C6		0.0314628	Colorectal cancer	C7		0.0235142	Another organic mental disorder	C6
																0.0255945	Glaucoma	C4		0.0861592	Dependence (Alcohol or Drugs)	C7		0.049164	Chronic renal failure	Prevalence		0.0902904	Prostate cancer	C7		0.0297994	Colorectal cancer	Prevalence		0.0338662	Another organic mental disorder	C7
																0.0434016	Glaucoma	C5		0.0131716	Dependence (Alcohol or Drugs)	C8		0.0184655	Colorectal cancer	C1		0.0486309	Prostate cancer	C8		0.04525	Extrapyramidal syndrome	C1		0.298988	Another organic mental disorder	C8
																0.0206953	Glaucoma	C6		0.0773581	Dependence (Alcohol or Drugs)	Prevalence		0.0174563	Colorectal cancer	C2		0.0730929	Prostate cancer	Prevalence		0.0487684	Extrapyramidal syndrome	C2		0.0618814	Another organic mental disorder	Prevalence
																0.0598766	Glaucoma	C7		0.0122651	Liver disease	C1		0.0162833	Colorectal cancer	C3		0.00275998	Parkinson's disease	C1		0.0228569	Extrapyramidal syndrome	C3		0.116343	Glaucoma	C1
																0.0342432	Glaucoma	C8		0.0366373	Liver disease	C2		0.0210506	Colorectal cancer	C4		0.0409803	Parkinson's disease	C2		0.126015	Extrapyramidal syndrome	C4		0.0796245	Glaucoma	C2
																0.0203493	Glaucoma	C9		0.0229054	Liver disease	C3		0.0269812	Colorectal cancer	C5		0.00644841	Parkinson's disease	C3		0.0764507	Extrapyramidal syndrome	C5		0.126624	Glaucoma	C3
																0.0350198	Glaucoma	Prevalence		0.166754	Liver disease	C4		0.018938	Colorectal cancer	C6		0.0106974	Parkinson's disease	C4		0.0295506	Extrapyramidal syndrome	C6		0.113873	Glaucoma	C4
																0.0395136	Fibromyalgia	C1		0.590009	Liver disease	C5		0.0146041	Colorectal cancer	C7		0.0926955	Parkinson's disease	C5		0.0258094	Extrapyramidal syndrome	C7		0.099002	Glaucoma	C5
																0.181126	Fibromyalgia	C2		0.0125731	Liver disease	C6		0.0185609	Colorectal cancer	Prevalence		0.00665082	Parkinson's disease	C6		0.0447129	Extrapyramidal syndrome	Prevalence		0.0873348	Glaucoma	C6
																0.558927	Fibromyalgia	C3		0.0296552	Liver disease	C7		0.00853727	Uterine cancer	C1		0.00969176	Parkinson's disease	C7		0.0267845	Badly defined cerebrovascular disease	C1		0.159556	Glaucoma	C7
																0.149065	Fibromyalgia	C4		0.00465986	Liver disease	C8		0.0180255	Uterine cancer	C2		0.015863	Parkinson's disease	C8		0.0163194	Badly defined cerebrovascular disease	C2		0.0877729	Glaucoma	C8
																0.0510387	Fibromyalgia	C5		0.072461	Liver disease	Prevalence		0.0124522	Uterine cancer	C3		0.0173793	Parkinson's disease	Prevalence		0.0204324	Badly defined cerebrovascular disease	C3		0.11318	Glaucoma	Prevalence
																0.058271	Fibromyalgia	C6						0.0146105	Uterine cancer	C4		0.0118104	Dementia	C1		0.0535445	Badly defined cerebrovascular disease	C4		0.0720182	Chronic renal failure	C1
																0.131913	Fibromyalgia	C7						0.0187921	Uterine cancer	C5		0.0823066	Dementia	C2		0.0694179	Badly defined cerebrovascular disease	C5		0.223188	Chronic renal failure	C2
																0.0339434	Fibromyalgia	C8						0.0103758	Uterine cancer	C6		0.0113826	Dementia	C3		0.0165662	Badly defined cerebrovascular disease	C6		0.365846	Chronic renal failure	C3
																0.141112	Fibromyalgia	C9						0.0100391	Uterine cancer	C7		0.0123393	Dementia	C4		0.00280216	Badly defined cerebrovascular disease	C7		0.514788	Chronic renal failure	C4
																0.125386	Fibromyalgia	Prevalence						0.0126558	Uterine cancer	Prevalence		0.16171	Dementia	C5		0.0215722	Badly defined cerebrovascular disease	Prevalence		0.0783227	Chronic renal failure	C5
																0.0207498	Other cancer	C1						0.017924	Extrapyramidal syndrome	C1		0.00854543	Dementia	C6		0.00732717	Collagen and vasculitis disease	C1		0.204274	Chronic renal failure	C6
																0.0207232	Other cancer	C2						0.0166494	Extrapyramidal syndrome	C2		0.00391645	Dementia	C7		0.0439836	Collagen and vasculitis disease	C2		0.220665	Chronic renal failure	C7
																0.0417521	Other cancer	C3						0.0521536	Extrapyramidal syndrome	C3		0.0521457	Dementia	C8		0.0384484	Collagen and vasculitis disease	C3		0.0797182	Chronic renal failure	C8
																0.0185228	Other cancer	C4						0.024143	Extrapyramidal syndrome	C4		0.0267591	Dementia	Prevalence		0.0994331	Collagen and vasculitis disease	C4		0.185742	Chronic renal failure	Prevalence
																0.067791	Other cancer	C5						0.0721906	Extrapyramidal syndrome	C5		0.00774907	Another organic mental disorder	C1		0.0445609	Collagen and vasculitis disease	C5		0.0162487	Aorta, peripheral and visceral arteries aneurysm	C1
																0.0202274	Other cancer	C6						0.014251	Extrapyramidal syndrome	C6		0.0620748	Another organic mental disorder	C2		0.0158673	Collagen and vasculitis disease	C6		0.0460186	Aorta, peripheral and visceral arteries aneurysm	C2
																0.0692251	Other cancer	C7						0.0716234	Extrapyramidal syndrome	C7		0.00488304	Another organic mental disorder	C3		0.0301541	Collagen and vasculitis disease	C7		0.0792649	Aorta, peripheral and visceral arteries aneurysm	C3
																0.0275618	Other cancer	C8						0.026839	Extrapyramidal syndrome	Prevalence		0.00795443	Another organic mental disorder	C4		0.0363206	Collagen and vasculitis disease	Prevalence		0.076642	Aorta, peripheral and visceral arteries aneurysm	C4
																0.0190701	Other cancer	C9						0.0142361	Collagen and vasculitis disease	C1		0.116577	Another organic mental disorder	C5		0.0052864	Precerebrak arteries occlusion	C1		0.0231074	Aorta, peripheral and visceral arteries aneurysm	C5
																0.0321271	Other cancer	Prevalence						0.0100091	Collagen and vasculitis disease	C2		0.00585414	Another organic mental disorder	C6		0.00832667	Precerebrak arteries occlusion	C2		0.0708521	Aorta, peripheral and visceral arteries aneurysm	C6
																0.0188862	Liver disease	C1						0.0689127	Collagen and vasculitis disease	C3		0.00302659	Another organic mental disorder	C7		0.0126197	Precerebrak arteries occlusion	C3		0.0100591	Aorta, peripheral and visceral arteries aneurysm	C7
																0.0232049	Liver disease	C2						0.0386988	Collagen and vasculitis disease	C4		0.335375	Another organic mental disorder	C8		0.0184976	Precerebrak arteries occlusion	C4		0.0164464	Aorta, peripheral and visceral arteries aneurysm	C8
																0.0636591	Liver disease	C3						0.0373769	Collagen and vasculitis disease	C5		0.0270585	Another organic mental disorder	Prevalence		0.0305539	Precerebrak arteries occlusion	C5		0.0356688	Aorta, peripheral and visceral arteries aneurysm	Prevalence
																0.0263504	Liver disease	C4						0.0139294	Collagen and vasculitis disease	C6		0.0459689	Glaucoma	C1		0.0114262	Precerebrak arteries occlusion	C6		0.0534491	Colorectal cancer	C1
																0.0500845	Liver disease	C5						0.0104492	Collagen and vasculitis disease	C7		0.104618	Glaucoma	C2		0.00444664	Precerebrak arteries occlusion	C7		0.0738658	Colorectal cancer	C2
																0.0221458	Liver disease	C6						0.0223659	Collagen and vasculitis disease	Prevalence		0.0759351	Glaucoma	C3		0.0103734	Precerebrak arteries occlusion	Prevalence		0.0369644	Colorectal cancer	C3
																0.080185	Liver disease	C7						0.0586684	Other cancer	C1		0.0924014	Glaucoma	C4		0.0357551	Other cancer	C1		0.0563233	Colorectal cancer	C4
																0.0218717	Liver disease	C8						0.0373258	Other cancer	C2		0.0698279	Glaucoma	C5		0.0503021	Other cancer	C2		0.0427633	Colorectal cancer	C5
																0.0241874	Liver disease	C9						0.0465767	Other cancer	C3		0.0475373	Glaucoma	C6		0.051344	Other cancer	C3		0.062189	Colorectal cancer	C6
																0.0316481	Liver disease	Prevalence						0.0566764	Other cancer	C4		0.0702463	Glaucoma	C7		0.0626045	Other cancer	C4		0.0585428	Colorectal cancer	C7
																								0.0738675	Other cancer	C5		0.0449843	Glaucoma	C8		0.0622657	Other cancer	C5		0.0363126	Colorectal cancer	C8
																								0.0386376	Other cancer	C6		0.0708809	Glaucoma	Prevalence		0.0389501	Other cancer	C6		0.0519353	Colorectal cancer	Prevalence
																								0.0434641	Other cancer	C7		0.021072	Chronic renal failure	C1		0.0446053	Other cancer	C7		0.0268089	Extrapyramidal syndrome	C1
																								0.0433543	Other cancer	Prevalence		0.403649	Chronic renal failure	C2		0.0473269	Other cancer	Prevalence		0.0594501	Extrapyramidal syndrome	C2
																								0.0502391	Liver disease	C1		0.144608	Chronic renal failure	C3		0.0133333	Liver disease	C1		0.0439051	Extrapyramidal syndrome	C3
																								0.0238501	Liver disease	C2		0.078291	Chronic renal failure	C4		0.0404506	Liver disease	C2		0.0939458	Extrapyramidal syndrome	C4
																								0.0663028	Liver disease	C3		0.0314506	Chronic renal failure	C5		0.0338325	Liver disease	C3		0.0249532	Extrapyramidal syndrome	C5
																								0.0474863	Liver disease	C4		0.137258	Chronic renal failure	C6		0.0404692	Liver disease	C4		0.0218528	Extrapyramidal syndrome	C6
																								0.0682062	Liver disease	C5		0.0284431	Chronic renal failure	C7		0.0340725	Liver disease	C5		0.0450611	Extrapyramidal syndrome	C7
																								0.0295667	Liver disease	C6		0.0960428	Chronic renal failure	C8		0.0209009	Liver disease	C6		0.120479	Extrapyramidal syndrome	C8
																								0.0349203	Liver disease	C7		0.085117	Chronic renal failure	Prevalence		0.0254874	Liver disease	C7		0.0468888	Extrapyramidal syndrome	Prevalence
																								0.0371628	Liver disease	Prevalence		0.0229588	Aorta, peripheral and visceral arteries aneurysm	C1		0.0274881	Liver disease	Prevalence		0.00871034	Badly defined cerebrovascular disease	C1
																												0.0610178	Aorta, peripheral and visceral arteries aneurysm	C2						0.0517224	Badly defined cerebrovascular disease	C2
																												0.0238749	Aorta, peripheral and visceral arteries aneurysm	C3						0.0118768	Badly defined cerebrovascular disease	C3
																												0.00335874	Aorta, peripheral and visceral arteries aneurysm	C4						0.0791268	Badly defined cerebrovascular disease	C4
																												0.0140031	Aorta, peripheral and visceral arteries aneurysm	C5						0.00657753	Badly defined cerebrovascular disease	C5
																												0.0961501	Aorta, peripheral and visceral arteries aneurysm	C6						0.00781161	Badly defined cerebrovascular disease	C6
																												0.00981817	Aorta, peripheral and visceral arteries aneurysm	C7						0.0314937	Badly defined cerebrovascular disease	C7
																												0.0186044	Aorta, peripheral and visceral arteries aneurysm	C8						0.065448	Badly defined cerebrovascular disease	C8
																												0.0241813	Aorta, peripheral and visceral arteries aneurysm	Prevalence						0.0258697	Badly defined cerebrovascular disease	Prevalence
																												0.0437656	Colorectal cancer	C1						0.0227417	Collagen and vasculitis disease	C1
																												0.0465619	Colorectal cancer	C2						0.0127575	Collagen and vasculitis disease	C2
																												0.0255945	Colorectal cancer	C3						0.0980141	Collagen and vasculitis disease	C3
																												0.0260531	Colorectal cancer	C4						0.021427	Collagen and vasculitis disease	C4
																												0.0288123	Colorectal cancer	C5						0.01227	Collagen and vasculitis disease	C5
																												0.0338151	Colorectal cancer	C6						0.00617467	Collagen and vasculitis disease	C6
																												0.0309732	Colorectal cancer	C7						0.0171729	Collagen and vasculitis disease	C7
																												0.0417077	Colorectal cancer	C8						0.0189642	Collagen and vasculitis disease	C8
																												0.0330955	Colorectal cancer	Prevalence						0.0235669	Collagen and vasculitis disease	Prevalence
																												0.0133817	Extrapyramidal syndrome	C1						0.00629319	Precerebrak arteries occlusion	C1
																												0.0676728	Extrapyramidal syndrome	C2						0.0424267	Precerebrak arteries occlusion	C2
																												0.0223275	Extrapyramidal syndrome	C3						0.0163902	Precerebrak arteries occlusion	C3
																												0.0206196	Extrapyramidal syndrome	C4						0.0826497	Precerebrak arteries occlusion	C4
																												0.0768586	Extrapyramidal syndrome	C5						0.0137923	Precerebrak arteries occlusion	C5
																												0.0157301	Extrapyramidal syndrome	C6						0.0107033	Precerebrak arteries occlusion	C6
																												0.0160143	Extrapyramidal syndrome	C7						0.0325694	Precerebrak arteries occlusion	C7
																												0.0146881	Extrapyramidal syndrome	C8						0.0284592	Precerebrak arteries occlusion	C8
																												0.0254619	Extrapyramidal syndrome	Prevalence						0.0234199	Precerebrak arteries occlusion	Prevalence
																												0.00887866	Badly defined cerebrovascular disease	C1						0.116501	Other cancer	C1
																												0.080945	Badly defined cerebrovascular disease	C2						0.293779	Other cancer	C2
																												0.0104976	Badly defined cerebrovascular disease	C3						0.137139	Other cancer	C3
																												0.0113884	Badly defined cerebrovascular disease	C4						0.179332	Other cancer	C4
																												0.0282327	Badly defined cerebrovascular disease	C5						0.176808	Other cancer	C5
																												0.0114751	Badly defined cerebrovascular disease	C6						0.12499	Other cancer	C6
																												0.00286432	Badly defined cerebrovascular disease	C7						0.105343	Other cancer	C7
																												0.0259321	Badly defined cerebrovascular disease	C8						0.0981254	Other cancer	C8
																												0.0150343	Badly defined cerebrovascular disease	Prevalence						0.133611	Other cancer	Prevalence
																												0.0143784	Precerebrak arteries occlusion	C1						0.0081768	Dependence (Alcohol or Drugs)	C1
																												0.0910161	Precerebrak arteries occlusion	C2						0.825854	Dependence (Alcohol or Drugs)	C2
																												0.0127842	Precerebrak arteries occlusion	C3						0.0284376	Dependence (Alcohol or Drugs)	C3
																												0.0155043	Precerebrak arteries occlusion	C4						0.0659	Dependence (Alcohol or Drugs)	C4
																												0.014707	Precerebrak arteries occlusion	C5						0.0176079	Dependence (Alcohol or Drugs)	C5
																												0.0111065	Precerebrak arteries occlusion	C6						0.0101016	Dependence (Alcohol or Drugs)	C6
																												0.0042135	Precerebrak arteries occlusion	C7						0.0117265	Dependence (Alcohol or Drugs)	C7
																												0.0154937	Precerebrak arteries occlusion	C8						0.0378369	Dependence (Alcohol or Drugs)	C8
																												0.0165145	Precerebrak arteries occlusion	Prevalence						0.0383635	Dependence (Alcohol or Drugs)	Prevalence
																												0.181169	Other cancer	C1						0.0250072	Liver disease	C1
																												0.175962	Other cancer	C2						0.698496	Liver disease	C2
																												0.0893612	Other cancer	C3						0.0352184	Liver disease	C3
																												0.0611111	Other cancer	C4						0.0606185	Liver disease	C4
																												0.0809805	Other cancer	C5						0.0355935	Liver disease	C5
																												0.113652	Other cancer	C6						0.0315356	Liver disease	C6
																												0.0697377	Other cancer	C7						0.0119489	Liver disease	C7
																												0.210953	Other cancer	C8						0.0202898	Liver disease	C8
																												0.101482	Other cancer	Prevalence						0.044096	Liver disease	Prevalence
																												0.0974232	Dependence (Alcohol or Drugs)	C1
																												0.114954	Dependence (Alcohol or Drugs)	C2
																												0.0320723	Dependence (Alcohol or Drugs)	C3
																												0.0104377	Dependence (Alcohol or Drugs)	C4
																												0.0520707	Dependence (Alcohol or Drugs)	C5
																												0.0338927	Dependence (Alcohol or Drugs)	C6
																												0.00572213	Dependence (Alcohol or Drugs)	C7
																												0.972142	Dependence (Alcohol or Drugs)	C8
																												0.0610853	Dependence (Alcohol or Drugs)	Prevalence
																												0.0544601	Liver disease	C1
																												0.0792567	Liver disease	C2
																												0.0517271	Liver disease	C3
																												0.0201247	Liver disease	C4
																												0.0358233	Liver disease	C5
																												0.0407549	Liver disease	C6
																												0.024321	Liver disease	C7
																												0.819991	Liver disease	C8
																												0.0575429	Liver disease	Prevalence

[truncated: 3 more sheets: Figures S22-S30, Figures S31-S39, Figures S40-S46]
